# Supplementary material for: A TILLING by sequencing approach to identify induced mutations in sunflower genes
Source: Sci Rep. 2021 May 10;11:9885. doi: 10.1038/s41598-021-89237-w (PMC8110748; doi:10.1038/s41598-021-89237-w)
Supplement: Supplementary file 1 — Supplementary Dataset. [file 41598_2021_89237_MOESM1_ESM.fas]

>HaFT1_genomic
GAAAGAAATTTTAGCTAGACTTGTTTAAAGTAGTTCTTGATGAGATAAGATTAATAAACG
CAATCCGATAACATGTGAATAAATGATAGTGAAGCATATACCTATCAAAATTTCACTTTT
CACATTGGGAGAAATTTCAGACCAGTAGTAACTCAACTCCTTTAGAATTGAATATATATG
TTGTGATCACCCTCCCTTCTCTACTAGAATATCTTTCGTATAGGAATCAAGGACAAATTA
GAAATATCACATCTCAAACAAAATATGCTTGTGTGCGGGGTACGTTGCCATATGCAATGT
TTATGAACACCAAAAACTCTTATAAATACATACCAAAACCTAGAGTATAATGTAAAAAAA
CCAACAGACTTGAAAGAAACAACTCCTGTCATAAAAGATTACAAAACTCCTAATTTTATA
TGACGAGGAGGGAGAGGGATTCGTTGGTCGTTGGACGTGTGATAGGAGATGTTCTTGATA
GTTTCACAAAGTCGATTAACCTTACGATTTCTTACAACGATAGGGAAGTTAGCAACGGGT
GCACACTAAAACCCTCTCAGGTTATTAACCAGCCTCGGGTTGATATAGGAGGTGACGACC
TACGAGCTTTTCACACTTTAGTACGTTTGCTTTTCCTTCCTTTGTTTGTTTCCTTCTTTC
TTACGAATTTTATTCTCTCTTTTCAAATTGATCTCTCGTTAGAAGAACTACTAAGTTGAC
TGTAGTTGTATTATTGATGTTTTAGGTCATGGTGGATCCTGATGCTCCCAGTCCAAGTGA
CCCTAACCTTAGAGAATACTTGCATTGGTAAGTTTTTTATTACAATATAACTTATCCATT
TCAAAAGAAATTTGGGAAATTTAAGAACGGATTTTGCCATTTCAATGAAATTGTGCAAAC
TAGAATTCTTCTTTAGAAATCATGGCCACATTGAAAAGAACAAAAAGCTTAAGCTACGTA
TCTAAATTATTTTTAGCATAAAAACAAAAGTCTTAGCACATAAACAATAAAAAGGCAAGT
TTCGATTCAAAAGGTCGTTGCTTCAACTCGTTGATCAATTATTTTCTTTCATTTGTACCT
TTTCTATTCTTTTTGGCTTGTTTTCCTTTTTTTTTTTTACCATGTTGCTATTAAAAGGAC
CTTATATTTGAGATTTTGTAATTGAAATGTTTATGCTTAGGGATTCTAGTAAAACCTGGC
AAATAGAATGCATCTTTTAAGAAATTATATGTTGAGTAGCTAATATGAAAGAAATTCAAA
CCATCGGGGTTAAATTTAGAATAATAAAAGTTTTGGGACATATAAGGTACTTTCATGGCT
TTCAAGTACTTACCACATAAACCAATTTTACGCTTCATTCTTCCATTTATTCGTCGATTA
TTATCTTATATGCAAATTTTGCTTTCTAGCTTTTTATACCATGTTGCTGTCTTAAACAAC
CTAGAAAGAGATTTTTCATTAAATATATAATCTTTTGTAGGCAAAATATTCTTGGGATAA
TCAAAATACACCCCAATTTAAACCCCTTAATGAGAAACCCTTATCACCCAGACTCGAACT
TGAGATCTGGAAGAAAAAACTCATCCGGACCCACCAAATGTGGTAATTAAATACCCCTGG
TCACTACTAGAGAACTAGTGATGGTTTTAGGTTGATTCTGATCCGTGTAATGTTTTGTTA
TGGTTTTATATTGATTCTAATCCGTGTAATCTTTTTTTTCTTCTAACTCTGAAAATCACA
TAGGTTGGTGACCATATTCCCGCGACCACTGGAGCACGTTTTGGTGAGTAATTTTTTCTA
ACACTTTAATTTAAATGTTTTGCAATTTTTCTTTTCTTTTCAAAACCCATTATGCGTTCC
TTAAGGTTTTACTTTCAGTTGCTTCTTAAAGTCTTTGTATGCATTTTTTTTTGTTAGTTG
GCCATCATGGATGCCCATATGCAATCGACATGATTGGAATTTTACAAAGGAATTTACTGT
TCTAAGTCACCAAAGAAACATTTATGTCCAAAAGCAATTAAAAGAGAAAACTAAATACAC
AATTCATACATCCAAGTTGATAAGTATCATTTTAAGTTTCTTAATTAATCTTGAATGATC
GCAATTCTATTTCCCCATCAACTAGAACTATGAAAGTTTTTTCCACCTCCCAAACCTAAT
GTATATTATGCTATGAAGTTTATATGAAACACTATTAGAAAACTGATATATAACCGACGA
AGATTTTAGTCAGAAATTCGTTGGAAAGTTACAAAAAACTAATATATTATGGACAACGAT
TGTGGTCAGAAATTCGTTAGAAAGATGTTTTCGATCCCGACAAAGACTGTTTGTCGGAAA
AAAATTTGCTTGGAATTTTTATCCCACAAAATTTAGGGTTAAGTTTTCCAAGAAAGATCC
GACTACATTTTAAGCATTTATTTATTTATTATTCCATCAACAAGTATTCTTTTTTTTAAC
GGCCAACAGAATCAATCCCAAGCACTATCGGGGCACCCACTGGACAAACGGAGTACTCCG
AGAGTAACCCGAGTCCACCACCAATTACGGGGAAAACCCGGTAACCCACCCGCCCGTAGG
CACGACGGTGAAATTACTGGTAAAACCCGCTTAGCTCAAGGATCCAACCTAGGTTTCCCT
GGGTTTCCTATCATTTCCCACCAGGGCCTCACTCTACACCAAGTGATAGAGGAACTTGCA
TCTCTCAAAAGAAATGCAAGCCTTCACCACTTGATCTATAGATCATTGACTCGACAGGTA
TTCTAATAGTTAAAATATTGTCTTTCCTGGTCATATTATGCAGATACAAAATCTATAAAT
TAAAGCTCTTATTTCAATTATTGTAAATTGAGTATAGGTCAAGAAGTGGTGTGCTACGAG
AGTCCAAGACCATCAGTGGGAATTCATCGAATGGTTTTCGTGTTGTTCCGGCAGTTGGGT
CGAGAAACTGTGTACGCCCCAGGGTGGCGCCAGAACTTCAACACTAGAGACTTTGCAGAG
CTCTACAATCTTGGGTCTCCCGTGGCCGCAGTCTACTTCAACTGCCAGCGTGAAAGTGGA
TCTGGTGGACGACGGAGATAAGAAGAAAGGCATGTCAATGGATAGAGGCGACTATATCAA
CTCATATTGACAGCCTGGAGGTGGAGGT
>HaFT2_genomic
AGACTTGTTTGAAGTAGTTGTTGATGAGATAAGATTAATAAATGCAATCCGATAACAGGT
GAATAAATGATAGTGAAGCATATACCTATCAAAATTTCACTTTTCACATTTGGAGAGAAT
TCAGACCAGAAGTAACTCAACTCTTTTAGAATTGAATGTATATGTTGTGATCACCCTCCC
TTCTCCACTAGAATATCTTTCGTATAGGAATCATTGATATCTTAAAAATATCAAATCTCA
AAGAGAATATGTTTATGTGTGGGGTACGTTGCACATATGATGTTTATGAACACCAAAAAC
TCCTATAAATACATACAAAAACCTACAGTATAATGTAAAAAACCAACAGACTTGAAAGAA
ACAACTCCTGTCATAAAATATTAAAAAACTCCTATTTTTATATGTCGAGGAGGGAGAGGG
ACCCGTTGGTCGTTGGACGTGTGATAGGAGATGTTCTTGATAGTTTCACAAAGTCGATTA
ACCTTACGATTTCTTACAACGACAGGGAAGTTAGCAACGGGTGCACACTAAAACCCTCTC
AGGTTGTTAACCAGCCTCGGGTTGATATTGGAGGTGACGACCTACGAGCTTTTCACACTT
TAGTACGTTTGCTTTTCCTTCCTTTGTTTGTTTCCTTCTTTCTTACCAATTTTATTGTCT
CTTTTCAAATTGATCTCTTGTCAGAAGACTACTAAGTTGACTGTAGTTATATTATTGATG
TTTTAGGTCATGGTGGATCCTGATGCTCCCAGTCCAAGTGACCCTAACCTTAGGGAATAC
TTGCATTGGTAAGTTGTTCATTACAATATAACTTATCCATTTCAAAAGAAATTTGGGAAA
TTTAAGAATGGATTTTATTCTTCTTTAGAACAAAAGAACTAATAACTATCATGGCCACAT
TGAAAAGAACAGAAAGCTTAAGCTACGTATCTAAATTATTTTTAGCATATAAACAAAAGT
CTTAGCACATAAACAATAAAAAGGCAAGTTTCGATTCAAAAGGTCGTTGCTTCCACTCAC
TGATCAATTATTTTCTTTCACTTGTACCTTTTCTATTCTTTTTGGCTTTTTTTCTTTCTT
TTTTTGTTTACCATGTTGCTATTAAAAGCACCTTATATTTGAGATTTTGTAATTGAAATG
TTCATGTTTTCGGATTCTAGTAAAACCTGGCCACATAAACAAATAGAAGAATAAAAGTTT
TGGGACATATAAGTTACTTTCATGGCTTTCAAGTACCTACCACATAAACAAATTTCACGC
TTCATTCTTCCACTTATTCGTCGATTATATGCAAATTTTGCTTTCTAGGTTTTTATACCA
TGTTGTTGTCGTAAACAACCTAGAAAGAGTTTTTTCATTAAATATATAATCTTTTGCAGG
CAAAATATTCTTGGGATACTCAAAATACATACAACTTTTTATCTCATATTTTATGTTGAT
TCTTTTTTTTTTTTTTTTTGAAAAGTGTGAACTATTCGGGAATGTCAGGAGATCTAGTAT
ACGTTGTCTTAACAGGGTTCGCGCTAGAGAGCCCTCTCGCATAATAGATCCCCAATTTAT
ACCTCTCAATGAGAAACCCCTATCACCTAGACTCGAACTTGAGACCTGAATGGTAGAACT
CATGCAAGCCTACCATAGATGAAACTTAAATTACATGTGGCCATCACAAGAGAAATAGTC
TAGTGATGGTTTTATGTTGATTCTGATCCGTGTAATCTTTTGTTTTTTTCTTCTAACACT
TTATTCTCTGAAAACCACATAGGTTGGTGACTGATATTCCAGCGACCACTGGAGCACGTT
TTGGTGAGTAATTTTGTCTAACACTTTAATTTAAATGTTTTGCAATTTTTTCTTTTCTTT
TCACAACCCATTATGCGTTCCTTAGGGTTTTACTTTTAGTTGCTTCTTCAGGTCTTTATA
TGCCTTTTTTTGTTACTTGGCCATCATGGATGCCCATATGCAATCGACATGATTGGAATT
TACAAAGGCATTTGCTGTTCTAAGGCACCAAAGAAACATTTCTGTCCAAAAGCAATTAAA
AGAGGAAATTAAATACACGGTTCATACATCCAAGTTGATAGGTATCACTTTAATAAACAC
TACTAGAAAACTGATATATAATCGACGAAGATTTCGGTCAGAAATTCGTTGGAAAGTTAC
TAGAAAACTAATATATTATCGATGATGATTTTGGACAGAAATTTGTTGGAAAGATGTTTT
CGATCTTGACAAAGATTGTTTGCCGGAAAAAAATTGGTTGGAATTTTTATCCCACAAAAT
TTAGGGTTAAGTTTTCCAACAAAGATCAGACTACATCTAATTAATAGTAAAAATATTGTC
TTTCCTGGTCATATTATGCGGATACAAAACCTATAAATTATAGCTCTTAGTTCGATTATT
GTAAATTGAGCGTAGGTCAAGAAGTGGTGTGCTATGAGAGTCCAAGACCATCAATGGGAA
TTCATCGAATGGTTTTCGTGTTGTTCCGGCAGTTGGGTCGACAAACTGTGTACGCCCCAG
GGTGGCGCCAGAACTTCAACACTAGAGACTTCGCAGAGCTCTACAACCTTGGGTCTCCTG
TGGCCGCAGTCTACTTCAACTGCCAGCGTGAAAGTGGATCTGGTGGACGACGGAGATAAG
AAGAAAGGCATGTCGATCAATGGATAGAGGCGATTATGTAAACACATATTTAAAGCATTC
ACAGCAGTTTATAATATGTGAAACATTTAAAGAAGGCTAGCTATAACAAGGAAGAATACT
TATAAAGGAATAACAACACTTTGAAGTACAAAGTTGTAACTTGGTATAAGACTTTTTATA
AGATTATAAATGAAATATGCCTCGTCTTTATGTTCGTCTCTTCTATTATATTTATGTAAA
TGGTTACATATATAATGATGTGTAGCTGTGATAACGCTCAATGCTTGCTACCTTGGAGAA
AATGTTTGAATGTCCAATAGAGTTTATTTATCATTATATCAAAAAAATTAAGTGCCTGGT
TGGTCCATGTAAACCTCACCCCAGCCACATCGTTCCAACGGACCACTACCAAAGCCACCA
ACAACCAT
>HaFT4_genomic
TTATTTTGTTTAACCACCTAGAATAAAGAAAAAAACAACTGAATGTAGTTGTTTATCTTC
TAAGATGAATAAATTCAATCCCATAAGAAGTGACAATGATGCATATAGCTATTCAAATTA
CCTTTTCACCTTTGGAGAAAGCTTATGCACTACAACTTTGGACTTGATATTTTCGTTGTG
ATAGCACACGTCGTCCAAGATTCCTTCAATCACTCTGCCTTCGCCAGTGGTCTATCTTTC
ATACATCTCAAAGAGAATATCTTTGTTTGTGAGCTAAGCTGTACAATGGTTCCAATCTTC
AAAACCTCTATAAATACCAAGGCCTACAATATGTTTCCATACAAACCAGTACACGAACCT
TCATACTTGAAAGAACAAACCCCATCACATAGAACTTGAGAAAAGAAATCCCTTTGTTGT
AGGATGCCGAGGGAACGGGACCCGTTGGTGGTTGGACGTGTGATAGGAGATGTTCTTGAT
AGTTTCACCAGGTCGATGAACCTTACTGTCTCGTATAACGATAGGGAAGTTAGCAACGGG
TGCGAGCTAAAACCCTCTCAAGTTGTGAACCAACCTCGGGTTGATATTGGAGGCGACGAC
CTGCGTGCTTTTCACACTCTAGTACGTCGGTTTCTTGTGACCTTCTTTAGCGTTTTAAAA
TTGCTTTCGAAACTAAACGAGTTTAGTTACATTGTTTGTAGGTAATGGTGGATCCTGATG
CTCCAAGTCCAAGTGACCCTAACCTTAGGGAATACTTGCATTGGTAAGTTCTTCTTTACA
ATGAATTTATAAATTTTAAATAAACCGTCGAATCCAAGTAGGGTTTTGGAAAATTCAGGA
CAAATCGTGTAACATAGAATGCGTATTTTGAAATGTAATATGGCAAAAACAGAAATCAGG
AATCACTTTTTGGAGAGACTAGAATTAAAAAAGGTAAAACGTTATGATCGCACATTGAAA
GGAATAAATGTTTAGATACATACAAATAGTTTTCATGGCTTTCAATTGGCTACAACATAC
ACAAAATACTCAAGTTTCGATATACAAGGTTCCCAGTTCATTCTTCAAGTCACTATCACT
TGTGCACTTTATACCATGAACCATTGAAAACAACATAGATTTGAGTTTTTTCCTAAATTT
AAAAGGTTTCAACTTTTAAGATTCCTGTAAATTCTTGAAAAATATAATGCATCTCATACG
ACAAACAAAAAGCAAAAAAGTTCAGGGATACATAAGTTGTTTTCATGGCTTTAACTAGCT
ACCACATAAAAAAAGTAAGCTTCGATATACAAGGTTCTCACTTCTCTCTTCATTCTTCAT
GCTCATTGGTGAACTAGTTTTTTTTTTTTTTTTTCGCATTTACAATTACACCTTTTGCAT
TCTAGCTTTTCTTCTGTACAACTTAATATTAATATTATTTCTTCTTAATAGTTAATTTTA
AATGAAACAGAAGTAAATCAAAGGTAGGTTAATCTTTAAGTAACATGAATCCGAAATAAT
ATAACTTTTTTCGTAAATATTTATGTCCGAAATAATATAACTTTTTTTCGTAAATATTTA
TGGTTTAATTCGACATGATTGAAAGTAGCTTACATTTGTTTATTGTAAAAAGTTCATCTC
TAAAGATATCTCTTGTACTTTTAAAATGTAAAATATTCTTCTGGATAGTCAGAATATGTG
TAACTCATATCTCATATTTTATGTTGATTCTAGTGGGTGTAATCTTTTGGTCTTTCTAAC
ACTTTATTCTCTGTAGGTTGGTGACTGATATTCCCGCAACAACAGGAGCACGTTTTGGTA
AGTTTCGTTTTTCATTTCACATTCAAACAAGTTACAAAGTGGAGTCGTTCTTTAATAATT
TTATTATTATTATAAGATATAAAGAAATTATGATGGTCCGTCCATGCATGTAAAGTGAAA
ACTATAGGCATTATGCAATAGACAATATAGGAATTTTGTAAAGGCATTCGCTTCTTAAAA
GTATTCTGAGAATCTTTTCTGCCCAAAAGCAAAAGGAAAAATATCTTAGCAAATAGCTAA
CATAGTGTGGCATTGGTCACTTAGTTTTCTTGTTTACACACGTCTAATTCGATAATTATA
AACTGACTATAGGGCAAGAAGTCGTGTGCTACGAGAGTCCAAGGCCATCGATGGGAATTC
ACCGTATGGTTTTCGTGTTGTTTCGACAGTTGGGTCGACAAACTGTGTACGCTCCAGGGT
GGCGTCAAAACTTCAACACAAAAGACTTTGCGGAGCTCTACAACCTTGGATCGCCTGTGG
CTGCAGTCTACTTCAACTGCCAACGCGAAAGTGGGTTCGGTGGACGAAGGAGATAAGAGT
AAGATGAAGGCATGTCCCTGGCATGCAAATATTGCACCCTTAAAACGTGCACAGCATTTT
ATAATTGTCTTCATCGTTTAAAGTAATATATTATTTCACTACATGAAAAGTAGTCTGTGG
CAACGGAGG
>HaBFT_genomic
GAAAACACATCCTAGCATGCCCAAATGATCGATTGTATTTCCTTAAATGCAAAGCATATA
TAAACTATCCCCTGCAACATGCATTAATGGATATTTTAAGAAGATAAGTGGAAATTAGGG
AAGAAAAAAGCAATCTTTATTCTCTATTTACTATCGATTCTTGAGTAACCAATAAGCTTT
AGACATGTATAACTTCCTAAGGTAGAAAGAAGGGTTTGATTAAAGAACATTGAATAGGAT
CTCTTTAATAGCACTTCTAGAAAACTTTCCAAATTTGGTAAAACTTTATGCTGCGGAGTC
TCTTCAATCTGTTTAAAGTCTCCTTATGTGAGTCTCCATTTAACATTTCTTTCTCTATAA
AAAGGCTCTTAAGCATCAAATGCAACTCACACATTTCACATAGCTAGCTAGTGTTTCAAG
AACTCCATCAAGCTCCATCACTCTATCTATCTCTACATCAGACCATTGTTATCATCATGT
CAAGAATGATAGAACCACTTGCACTAGGAAGAGTGATAGGAGAGGTGGTGGACACATTTA
CACCAAGTGTCAAGTTGAATGTGACCTACAATCCCAATAAGACCGTCTCGAATGGCCATG
AGCTCATGCCTAATCTCATTATCACCAAACCTCATGTCGATATCGGTGGTGAAGACATGA
GATCTGCTTATACACTTGTAACCATCTTGATCTCTACCTAGTTTACATTATTACATACAT
ACATACATCTTTATATTCTTATATTCGTGTGTTAATTGACTTTGTCTTATTTTGAGTTGA
AGATCATGACCGATCCAGATGTTCCAGGCCCTAGTGATCCTTACTTAAGAGAACATCTCC
ACTGGTAAGATTGAAAGATTTTGTTTTGGTTTACATTTTTTATTTGTATGGTTATTATAT
TATTTAACTACTATAATTGAGTACCAACAAATTATGGACCCGTTTTTATGTTACAGGATC
GTTACAGACATTCCTGGTACCACTGACACTTCCTTTGGTATGTACACTTTTCTTTTAATC
ATATGCAACCAAATTTTATATTTTTCTTTTATGCATCCCATGCATCACCAACTGAATTTC
TCATAATGCAGGAAGGGAAATTGTAAGCTATGAGACACCGAAGCCGGTAATAGGGATTCA
CCGATATGTATTCTTATTGTTCAAGCAGAAAACAAGAAAATCGGTGAGTCCACCGGCTTC
CAGGGACCGCTTCAATACTCGTAGCTTCAGTCAAGAACATGGATTAGGGTTGCCGGTTGC
TGCTGTATATTTCAATGCTCAAAGAGAAAATGCTGCTCGCAGAAGATGATTACACATATA
TATGATTCCTATGTTTGAGGTATCTCAAACGATGTTCATCATATGAATTGGCTTGAAATA
ATTATGCATATATGCAAACATGAATAATACAGAAGAAAGGATGGGAAGTAAACCAATAAA
AACTGTGATTTAATGTATGTATCTGATTCACAATTGAAGTATTTGTATTACGGTTGAAAC
TCAAATAAACAATGCAATATTCTAGTGATATGTTAACTGGCTTAAGCATATGTCTATTTT
GTGTTTGTTTTGGTCATTAGAATATGGTAATAAATTAGTGCTTGTAACCTAGCATCCTTA
GAATATGGTAATAAATTAGTGCTTGTAACCTAGCATCCTTAGAATATGGTAATAAATTAG
TGCTTGTAACCTAGCATACTAAGGTGTGATGGAAAGGTATCCCTCCTTTTCATAAGGTAT
AGATTAGAGGGTCTATGGGTTAGCAAGTAAAAAAGAAAAATACGGTTATTGATGGGAAGC
ATGAAAAAGAAATAGAGATAACTCCAAATAAAATAAAGAATGATCATATATTGAAGGGTC
GGCCTGTTAGGCTTCCCATTCTAGTCACGGGTTTAGGGCTACC
>HaTFL1_genomic
AACCATGACCGGGTTAGAGACCCAAGTTTGATATCGGACTTCTCATCAATATACAAACGC
ACCATGTTCCTTACCATGCTTCTTATAGAAAAACATGCTTCTTATAGAAAAACATTATTA
CCTTAACCTCCTATATACACATAGCATCTCTCATAATACTATCTATATTAAATCGTTTAC
AAAAGGCTATTGCCTAGTTCGATCATGGTTCCGCATTAATAAAGTTCGATGGACTAGAGT
CTAGATCGAATAAAACAACTATTGCTAAAAACTCATTGTGGGGAGAAAACATTATAGTTG
TTTCCCATATATATACTATATTATTTTAAAGCCGATTATGCAAAAGTTCTCACGTTTTTA
TGATTATTTTGCCGAATCTCAAGCCTATATATATAAACACCCCGCTACCCATACTCTCAA
ACAATTATAAAGTCAAGTGCTTCTCTAATAAGTGTTTTGTGAGGTAGAACTGAATGGCAA
GAATGTCAGACCCTCTTGTGATTGGCAGGGTGGTGGGAGATGTTGTGGATAACTTCACTC
AATGTGTGGATATGTCTGTGACGTACAACTCATCAAAGCAAGTTTACAATGGGCATGAAC
TGTTTCCGTCATCTGTCACTACTAAACCTAAAGTTGATGTTCGTGGTGGTGATATGAGAT
CCTTCTTTACTCTGGTACGTACACCTCCTTCTTTCTAGATTAATATTAATAATAATTACC
AACTAAAGAAATTAAACCTAAATGTTCCTAGAATCAAGAAAACTTTGTCCAGCCAAACAT
TTGATTATGTTTTTCTAGTAACCGAAATCTATCTGTTGACATTTCAGATCATGACAGACC
CAGATGTTCCTGGTCCAAGTGATCCGTATCTCAGGGAGCACTTGCACTGGTATAATTATG
AACTCAATAACCAAGTTCTTAATTTTTTTTGTGTGTGTGTATAATCACACGATATTAAAC
AAACTTGTTCGACTCTTTTTTATATATTATGATGAGCTAGAAAGATCAACCACACCCAAA
ATGAGTTTACAAGACTCTATATTTTAACTCAAACTTAAATAAACCAAATATATAAACTCA
AATAATTCTAAATAAACATTTAAACTTCATATAGATACTAAATATATTAACCAAACTTTA
TCTTCTTTTCTTGATTTATCGATCCGCTTGTTTCACGAATACAATTAGGATAAATTCAAT
AGTCTGTGTGTGTGTGTTTTTTTGGGTTTCTTGAACTATTTTCTGCATAATATAAAGTTC
CAGTTTTTACTGTTTTGGGTGTGGGTTTCTCACTTTCTTGACATTGCCATATGGGTATGG
ACCTTTACAACATATATGTTAGCTGTAAAGTTGATCATGCTCTCAAACCCTAATTAATAT
GTAAGCATCTATGTCTAATGAACCACACATATAATCTGGATGTATATGAGACTAATATAT
TCTAGCCATCTAAATCTTCAGATTTTAATTAAAAAAAATAAAATGATGAAAACTGTCTTA
TAAAGTTCGTTCTTTCTTTCTTTATTTTTTTTTTGTTTTAAATTATGTCACGTAGTATGT
AGCATCTAATCAAACTGTATATCAGGTTCTTTTTTAACATTTTAATATCTACTTGACCAA
AATAGGTGGGCAATCTCAATTAAACTATTCCAACCATACATCTCTACACCTCGTTTGAAA
ATTATATATGTTTTGCAATGCTATACTCTGAATTTTTTCCATGACATCTTTCATAAATGT
TTGCAATGCTATACTCTGAATTTTTTCCATGACATCTTTCATAAATTACATATTCCAGTT
ATATCTATTTTGAAACCTATACAGATGAAGAAATTAAAAAAATGTAATCGGATTTGCTAA
GGAAGCCTATAATTATCTTGATCCAAAATACCAATTAATTACTTCTACATCTTGATGCGT
TAAAGCTTGCATTTATACTTCATGTTAGTCAATTTTATCTGTCATTTTGAACCGTCATAC
AAGTTCTAAATTTTGACACCACCAATTAAATCCTTTTAAGAGCATAAGTTAAGTTGTGTC
ATATGTTAATAAATTCACATAATATCAATTTGGATTGAAATATAATCAATAAAAATAAAA
GCCATTTGATTCTTTACTTAAATACACTATTCTTTTTAACATTTTACTTCAAATGATATT
AAGACTTCTTAAAGTTGGATGTTAGTAGCCCCTAATTACTTTGTAAAAAACTAGCAAGAA
CAATTCTTTTTTGTTGTCCTTTTTTAAAAACATAATAACTAGTAAGTTCTTGGTGAATAT
TTATTTTTACCTATTAATAATCATTGCTTGAAAACCTTGTAATGTCTGTTTTGGTGCTAG
AAATATTTGTTATCCTTATCTAAGGGTATTTTGGACAATTAATAACTCTCTCTCTCTCAC
ACACACACACACAAATACATATATATATATATATATCATATTTACTAATCCAATATTAGA
TCTTATTATTTGCATAGGTGTGATAAACCTTTTACTTCTTGTATACAGTCGAATGAACTA
GTTCTTTTTGCTTCATAATTGATAAATGAAATGAAAGCAAGTACACCATAGATAATTGAA
TATAAATAGTATCAATATAATATTCTTGATCTCATATCCAAAAGATTCAACTTAACCAAG
GGGTGGCCTAGAAGTAAATTTGTACACCATTTTCACACCTAAAAGACAACCATGTTTCGG
AATTTAAATCCATTATAATCTCTCTCTCTCTCTCTCTCTCTCTCTCTTTTTCTACTTCAG
TCATCTAAGGTATACCCAATTAAGAGAAAAAAAAAGGATCTAGATCAGGGCACATCAAGT
AGTACTATGCAAAGCTGGCTGATCAGAAAATTCACAAAATTATTACAATAATGAAGTGAA
AGATCGATTCGAGTTTGAGTTGGTTCATGTATATAACCTCTTGTCCCTAGCTATATATAT
GTTTCTTATGAGTTTGAGTTGATTCATGCAAAAGAAGTTGTATCAATGTTGTATCAATAA
ATAACATCACCAATACAAACAAACGTATCAAGTAATATCTCACTCGTAAATAACATCACT
GATATTGTTTTGTATAAAAGTAGTTCATACTTCATGCCACCTACCGAAAAAAATACTAGT
CTCCCCATGCTCAAATTTGAGTAACAGTCTCAAGCATGAGGTATTTAGCTAGTGTGTTAA
TCTAAGCCCATTCTTCCTAAAAAAAAAAAAAAAAGAAAATGAATTGAATACTAAGGAATT
AAAAAAAGATTCCATGTCACATCTTCCCTTGATAAAATAGTGTTGGATTCTGGATCTGGA
AAGATCTTGTCTACAATCTTTGATGATCATCTGATAATGGTATAACAATAGAAAGCATAC
AAGAAGAAATTAGAAATGGATTCCAAGTGACTGTGGAATATTGACCAGAGAATTTGAAAC
TGAACACAACAATCTGAACAAACAAAGGAAAAAAGCAATAGTGTTGTTTAAAGGGGGTCT
ACTAAAAAAGCAATATGTCAGGTTCATTTTGTTTACCAGTTTTAACATTGGACTGACCAA
TAATGTATTGACAACGTTTTATTACTTTCACAGGATTGTCACAGATATCCCAGGCACAAC
GGACTCCTCATTTGGTACCTTCTTCATACATTATTCACTTCTTTTTATTTCATTTATGCT
TTACTTTAGATCAAACATTGTTTTTGACCTATTTCCTTATTAACTGGCATTCTTAGTTTC
ATCCAATATGCAAATGTAGTGGCAATCTAGCTTAATTCAAAACCCTAACCCTAAAATCTT
TACTTTTGCACATAAAAGAACATGATTTGTTGTTATGTGTTTTGTTACATATAGGGTTTA
GTCTTTTCTATCATTAGATGTGTCCAAGTACAAATTAAGTTTTCGATAAGGATGTCCGAT
ATTCCTAAGCCTATAGCGCCTCGTACTTTCGGCATATCGTTGTCTAAAGGCTCTTACTAT
TCTCACATCTTATTCTCACACCAACTCTATCTCTCTATATATATCTATGTATGTACAAAG
AGAGATAGAGGAAAGGGATGTGTGAATATTAACTCTCTTGTTAAAACATATTCACCATGG
ATGCATGTTTGTATCTAATAATAATTGTTGTACGATGAATAACAATTTTTCAAAAGGTAA
ATAGCTTCATGACTTGGTTCCAGTCTAGCACTCTAGCTTAGCTCAAACCCTAAGGTTGGA
TTTACTTTTTTTTTTCTTTCTTTCATGTGTCATATATAGTTAAGCTTTATGTTTTGTATG
TACATCAAGTCTACTAATAAATTGCATGTAACAAAAATACATTTTATCTAGATTTGGGCG
CATACATTAAATAAACAAAACAAGTGCATCCAGTAAAATCTCAATCATAAACCAGTGACT
GGCTGGGTAGCGTGAGATGAGTCAAACCTTTTCCTATCTTGGAAGATAGAAAAATTGTTC
CCAATAAGACATCCGGCTCTAAAAAAACACGGCTACAGACACCACCGCAGATTAATTCAA
AACCTTTATCCTAATAGGCTGGAAATTATGATTTTTTTTTTATTTTAACCTGAATTAACA
AGATACAAGTCCATTATCACATACTTTTGAATATGATGAAACTCTCTTATATAAAGTACT
AAAATAGCACACTATAAAAATTAACTAACAATCATGCATCCCATCGTTACGGAAAGTGAT
CCAAGTATGTTGTTATAATAATTAACCATCGGTTGGGGTGTATTGCACACGTTGTGAGTG
GTAGACCTAAGAGGTTTTTTCATAGGGACTTAACCAAAATTACGTGGGGAGCGATTGGGA
TTTTAGCGTAAATCATAATAAAACTTTTTTTTTTTCATCGTGGAGGTTGACCCCATGGTT
ATGATGTGGGTCTGCCACTGCACGTTGTATATCCACCTCTAGCTGTTTCTCTACATGTGT
GCGCACTTGAATAAATAATAACATTGATGACATGTTTATGTAATAAATTTGTTAACGGCG
AACAGGAAAAGAGGTAGTGAGCTATGAAATACCAAGGCCAAACATAGGAATTCACAGGTT
TGTGTTTCTGCTTTTCAAGCAAAGGGGAAGGCAGACTGTCAATTGTCCACCTTCAAGGCA
TGGCTTCAACACTCGCAATTTTGCTCATGAGAATAAACTAGGATCGCCTGTCGCTGGTGT
CTTCTTCAACTGCCAGAGGGAAACTGCGGCAAGAAGGCGCTAATTATGTTATTTAATTAC
CTCGTTAACTATAAACGATGCTGATAATTCATAACCGAACATGGACGGGTTGTTAACGTA
TGATTGCTGCTAGTATATGTATCCGAAGTATCTGGTGTTTAGAATAAAGAAGTGGGAGTG
GAATATTGCTAATTAACCTACCTGTATTATACCACATATTTGCCAACTTATAATGAGCTC
CAGCTTTAGTTTTTTCTAGATTATCAGTCTAATATTTTATAAATTTGGATTAAATCCTAA
CTAAATTTAAAACATTAATGTATAATGGACATGCAAAATTTATGAAGGTCTCATCAGTGG
CGGAGCCACACTTTGAACAACGGTG
>HaGA2OX_genomic
TTAATAAAATAATAATAATTATTATTTAATATCTTGTGTCATAAATCATAAAGTCAAATT
TGAAATTTGACTATCTTTCTCTCTCCTAGAAACAGCCCAGCAATACCCATATCCAATGTG
TTTACATTCCTTTATATACCCATCATCTTTTCACTTCATTCTTCATTGTTTCTTCACATT
CTTCTTCTACTACTCATTCTTGAATTCACAAAAAAAAAAAAAAAACAAAATCATATTTCT
TTTGTTATTCAACATGGTGACTGTTTCAAAACCTCTTATTGAACAGTTTCTTGTGAAACC
AAACACAAGCCCCTTAGTCATCCCAGATATCCCTCTCATTGACCTATCAAAACCTGAGTC
AAAACAACATCTTGTTAAGGCTTGTCAAGATTTTGGATTCTTTAAGGTGGTCAATCATGG
TGTTCCTTTAAAGTTTATAAATAAACTTGAATCAGAAGCTGTCAACTTCTTCAATTCTCC
TCTTGCTACTAAAGAAAAGTTCGGCCCACCCGACCCGTTTGGCTATGGGAACAAATGCAT
TGGGAGAAATGGGGATGTGGGTTGGGTTGAATACCTTCTTCTCAACGCCAAACCCGAATC
CGATTACCCGGAAAATTTCCAGTAAGAACTCTCACTAAAACATACTACTTATGTTTATAT
ACTTATTTCGGGTGAAACCAGCATTTAAAATGCGACGTTTTCAGAACCAGACTAGACTGT
ATCAGCCTGTTACCGGTTAGACCGGATGCTAAAGTTTCTATATTCTTTTGAAGTCTTATT
ATTTCAAGTTTTACTTTTTTTTATTGATATTACAAATATCACAAAACGTAAAAAAAAGGG
TCTTATTATTTCTTTTGATATTTAAAAATTAAAACTATGGGTTAAGTTCACGTACTACAA
ACTGATTTATCGTACAAAACGTACGAAAAAACATGAAATAACCAAAAAAACGCGGCGCTA
TTTTCATAATTATTTGCTCGTAAGGTAATTATCAAAATTACTCTACAAATGATCTTATCA
AAATTACTCTACAAATGATCTTGTAAAGTAATTTTGATCTTGTATGGTAATTATCAAAAT
TATTCTGCATTAAAATTACTCTACAAGTGTATCACAATTACTCTGCAATTTTATCAAATA
ACATACAATTTTCAAAAACTTTACAAGATCATTTGTAGAGTTATTTTGATAATTACTCTA
CGAGTAAATAATTACGAAAATGTCATCGCGTTTTTTTTTTACATTTTCACCCTATTCGTA
CGTTTTGTATGATAAAGGGTATTTGTATTTGATGTTTTATCTTAAAACTATCACATTATT
TTTTACATTATCAGTATTTTAAAACCGGTCAAACCAGCGAACTAGTAAGACTACCTATCT
GATAAGCGACACGGTTACCAAACTAAACTTTTACATTATTTATTACGTTATCAGGTTTTT
AAAACCGGTCACTAATGATCCGTTAGTTAGTCTGGTTATGAAAACATTGATTAAAAGTCG
AAACAATTATCTTCTCTATGGCATTATGTTAAACAACTTAACTCTATTTTCTTGTTTTGA
TTTGTAGGGGCATTGTGAATGATTATGTAACATCAGTGAAGACAATGGCTTGTGAGATTC
TAGAACTATTAGCAGATGAATTGAAGCTACAACCCAGAAATGTGTTCAGCAAGCTGTTGA
AAGATGAACAGAGTGACTCTGTTTTCCGGGTCAACCACTATCCACCATGCCCAGAGTTTC
AAGAAAACGAAAGAAACGGGTCGAAACTTGTGGGTTTTGGAGAACACACAGACCCGCAAA
TCATCTCGGTTTTGCGATCCAATAACACTTCTGGGCTTGAAATTTCATTGAGAGATGGAA
GCTGGATGTCTGTTCCACCTGACTCTGAATCTTTCTTCATCAATGTTGGTGATTCTTTAC
AGGTATTTGGTTAATAATATAGTCATGGGCGTATCCAACGGGTTTTTGGGTCACCAGAAA
CCCCCTCGGTTTGATAAAAATGAAAAAAAAAATAGTGAAAATCAGTGAAAATATACCAAA
AGTAACCTTCTATTTTTTTTTTAAATCCGTCACTAAATATTGTACAAGTTTTAATAATGA
TGTACATATGTTTATGTGTTAAGAGACATTGGTCTTGTTTTTATTTTTTTATTTTTTAAA
CTTAAGGTTTAGAAAACAAAGAATGAGGTCAAATGAATATGTATAGATTCTCCATAGTGG
ATCCTGGTGTTTGCTTCCTTAGTCAAAATCAATCTTTATCTCAAGTCCTACAAGTCACTT
CCTTTATCTAAGGTCCTAGTCAGTAGTCATATTTTGCTTAAGATATTATAAAATAATCTT
AAGTTTATCTCAATATTACCGTTATTATATTTTTAATATAACAATAAACATTTTCTATAA
CATTGATAACCACTATTTCAACCGACGGGACTTAAACGCTTACCATTGTTTCAAATAGAC
CTTTTTGAAGAATAAAATTTTCACTTATTATTATTATGATTATAATTTTAAAAATTTTAA
TTAGTTAAATGTTTTGTATGTATTTCATAAGTTGTATATTTTGGGAAATGGGTTATTTAG
TAAATGGTTATATATTTTGAGTTTGATTATAAAGATGTTTGCTTTGGACATGTAGGTGAT
GACCAATGGAAGATTTAAGAGTGTGAAGCATAGGGTGGTGGCCAATGGTACAAAGAGTAG
GGTGTCAATGATATACTTTGGTGGACCACCATTGAGTGAAAAAATAGCACCATTGCCATC
ACTTATGCAAGGAGAGGAGGACAGTTTGTACAAGGAATTCACTTGGTTCGAGTACAAGAA
ATCCGCGTTCAATTCAAGATTATCTGATAACAGACTTGGCTTGTTCGAAAAAATCATTGC
GTCTTAGGGTTTTAGCCTTGTGTTATTTCTTTTGATTTGTTTAAGGAATAGGTATAGAAG
TAGTTGTGTTATGACCTTTAGTTAAGAATTGTATATCTTCCTTGGTTTTTGATTCATACT
TCCTTTTGATGTAAACTTCCACTTGTGTCAAAATTACTTCATGTAATGTTGTTTCCTTTG
CTAAAGAGTGAAACACAAATCTTATTTATTTTCGTTCCTTTTTTTTCATGTTAAAATCCT
AGTCGAAATGATCATATTGACGATTCCGTGTGGTACCATATGATGTAAACATCACACCCT
TTCATTATCTGTCTCCCCACA
>HaLUX2_genomic
TTTTTATGCCACTTTGTACAGAAAGCTGGGTCGAATTCGCCCTTTGATCATAATTTCGAT
CTGCAATCAATGGGAGAAGAAGTGAGAATAACCGACTATGACGTCAGCAACGACGACGAT
GACGATCGAGTTTCAGAGTGGGAGCTAGGGTTACCTACCGTCCATGATCTCATGCCCTTG
TCACAGTCGCTGGTTCCGGCGGAGCTAGCCACGGCGTTCAGCATCTCGCCGGTACCTCAC
CGGACCATGATTGACGTCAATCGCGCTTCGCAGAACACTCTATCGAATCTGAAAAAACCG
TTCAATAACGGTTTTTCCAACGGTTTGTCTAACGGTTTTAAGTCGTTTGGTGAGGAGAGA
GCTGATGAAATGTTTATCGAAGGTGAGGAAACGGTTGATCTGACCGGAGACGGTTCGGAT
ATGAGGAAATTGAGGCGAGTTGACAGCGGTGGTGGCGGTGGTGGTGGTGGTGGTGGAGAG
GAAGCTGATTCGTCGACTAGGACGTCGAAACGACCGCGTTTGGTGTGGACACCACAATTG
CACAAGCGGTTTGTGGACGTTGTGGCGCATTTAGGTGTGAAAAACGCGGTTCCGAAAACG
ATTATGCAGTTGATGAATGTTGAAGGATTGACACGTGAGAATGTTGCTAGTCATTTGCAG
AAGTATAGATTGTATTTGAAGCGGATGCAGGGGTTGTCGAATGAAGGACCTTCGTCTTCG
GATCATTTGTTTGCGTCGACTCCTGTTCCGCAGAGTTTACAGGAGTCTAGTGGGAATGGG
AATGGGAATGGGAATAGTGTGCAGATTCCGATGCCTTATCCGCCTCACATGGTGCCTATG
CCTTACACGCAGCAGCCGCAGATGGTGCAGGCGTTTGAGTCGCATTCGCATCCGTTTAAT
ATGATGATGCACCAAAGGGATTGGTCTGGGAATAAGTATGCTTATCAGCACCGTATGACT
AATGATAAATAGAAAATATATGTAATGTTAAATGGATATTTATCCAACCAAAAAGAGAGG
TAACTATTCAACTAATGCAGCTGT
>HaLUX3_genomic
TCACAACAGTTGTTCCTTACCCACCATATTCCTTCACCAAATTTTATGGCAGAAGAAGTC
AGAATCACCGCCGGTGCTGAGGATGACGACGAACGAGTTTTCCAATGGGAGGACGGACTG
CCAACCGGAGACGATTTGACGCCGTTAACGCAGTCGTTAATCTCGTCGGAGTTGTTATCG
GCGTTTAACATCACGCCGGAACCATACCGAAGTATCATTGACGTCAATCGCGCTTCTCAG
AACACGTTTGCTAATCTGCAACCGTCGGTGAACAGATTCAACGCTACGACGTCCTTTAAA
GGAGTTGAGAATCGTCAAATGGATCTAGAAACCGCCGATCTGACTCACGGCGGCTCCGGT
TACCGGAAAATTCAGAGAATCGGTGGTTCCGGTGACGGTTACGGCGGAGGAGCGGTGGAG
GAAACCAAATTAGATTTGCAAACCGCCGGTTCCGATTATCGGAAATTGCAGAGATTTGGT
AGCGGCGGCGTAGGAGCGGTGGAGGAAACGGAAATAGAGACGGAGACGGAAACCGGTGAT
CAGTCAGCTAGGGTTTCAAAACGACAGCGTTTAGTGTGGACACCACAACTACACAAACGG
TTTATTGAAGTTGTTGCGCATTTAGGTGTGAAGAATGCGGTACCGAAAACAATTATGCAA
TTGATGAATGTTGAAGGATTGACTCGTGAGAATGTGGCTAGTCATCTTCAGAAGTACAGG
TTGTATTTGAAGAGGATGCAAGGTGGTCCTTCGGGTTCGGATCCTGCTCACGAATCTGGT
GGTAGCCGGAATGGATATCATCCGATGGTTCACCAGATGCCGAATTCGTATGCGTATAAT
GTGCAGCAGGGGAATTGGTCTGGGAATGGTTTTGATTTTGGTTATCAGCATGGTATGACT
CCTAACAAAAAGTAGCAATTGTTTAGCTTAGGTTCTAGATTTTTTTTATATACACTTCAA
TAGTTGAATGCATATTGAATCAATCTATTGTTTTCTACACTGATTGTTAATGTTAAAGGG
TACTACAACAACAACAACCGTACCCACTGAATTATGGTTTTAGATTAAAAGAATGGAGTA
AGAATGAAGATCATGAACTAGTGATCACTTCAATTGGGACACCTTCATTGTTGTTCTGTA
GTGGT
>HaELF3_3_genomic
TGTCAATTTTGGGATTGAGGAGCTTTGCTTTGACTTTTTTGGTCAAAGTTAAGTTTTTTA
GCAGAGATTATGATATGAATTATGGATTGTTGTGAAGTTGTTATTGATTGTGTGGTTGAA
TTTTGAAAGGGTAAGAGAAGATGAAAAGAGGAAAAGATGAAGATAAGACTATGGGGCCAA
TGTTTCCAAGGCTTCATGTGAATGATGCCGATAAAGGAGGTCCGAGGGCACCTCCTAGGA
ATAAAATGGCTCTTTATGAACAACTTAGCATACCTTCGCAGAGGTTTAATGGCGGGGTCG
CTTCATCTTCAAACAGGGTGAGTTAAAAGAAACATTTTTTTTTTTTTGCTTTGAACTTGG
TGCTATGTTGACTATTTTATCTGAATTACCCTTTAATAACGGTTTATAAAGGAATCTTGT
GGACCCAAATCGATAGTTTGATACTATTAAAAGGTATGAAATTTGTTTTTAACATGTATA
ACCTACACCTAAGTTGGGATTTAGGGTATGAACATGCATAACCTGGTTTGTTTTTTTGGT
AAAAAGTATAACTGACAACCAACGAGAGAGCAGGCCAAACGAGTTAGGTGACGGGTCAAA
TATGTGTCATTTTTTGTATGTGTTGAAGCTGGTTGGTTCAGATTCTAGCATGGTTTAGTA
TTGATTGAGCCAAGAACAAGTTTTTGTTCGTTTTTAGAACTTTTAGTTAATACTTGATGC
ATTAACATTATTACAAAAATGAATGATATTATTATTTTTGCAATATAACTCTTTGAATAC
ACTTATTTAGGAGGTTGTATGCACTAAAATACACTCTCTTATAACTATTTTTTATTTGAC
CCGTAATCAACGCATTCATAAGGAAACGGGTGACGCGTTGAAATTTCTACCTCAAAAAAA
GTAAAAGGTTTGTTATAGTAGTACATGCTCTGGTTAAAGTTTAATTCGCCATACTTTAGA
AGGACCATGATTATAAATGTTGTAGCATAGTATTTGAAGTTATGAAGTGTGTACATTGAC
TGCATGGATAGTTACGTTATGCAAGTATTGGATGTCGACCGAGTTTATATAGTGTTCATT
TATGTCAATTAACAATCAAATTGTAGCTACAAATGTAGTGATAAGTGATAGACTTATTAT
TTTCATATGATTTTAGGCAACCGTGAATGAAAGAAGTACACGTCAACAGTCGTCTTCTTT
TCACCCAATTAAGAAGCCTGATACTCGCCAGTCTGATCTCAACAATCAACGTGTGCAACT
AGAACATAAAAAGAGACGAGAAGAAGATGACTTTAGGGTCCCAATATTTGACCAACAATC
TGGAACAAATCAAAACCGGAGCGTGAGTCATCAAAATAGAGAAAATGAAGGTAGCACTCC
TTTTGGTGCATCCCTTTCAGGTCGTTTAGCAAACGTTCATAACGCTAAATCGCACAATAA
CAAATTTCAAAAGGAGAACTCACAAGGTTTTGCTAGATCTGCCTCAAATCAATCGTCTCG
ACAAAACGTTAAAGCTCCATTGAAGGAGACTAACGAATCTTCGAGTTTTAACCTACGAAA
CGCTTCGAATAGCAGGAACTTACGGGATTATCGAGTTGACTCGCAAGCAGATAACACGTT
GTGGGGGGTTAGTCTCTTGAATGAAGCATCTAAAGCTAGCGGTTATGGAAATAATTCGGT
CCCATTACGGGAAATTCAAGAAGAAGCTTTACGAAGCCCGGATGATCCAACCAATGGTGA
TGCTGTTTCGGAGAATTCAATGGTTGAATCGATTTGTGGAGTTGATATTTCTCCTGATGA
TGTTGTCGGGATTATCGGTCAAAAACACTTTTGGAAAGCAAGAAGAGCTATTGTCAAGTA
ACTTCTTTTATTAATGGAGTGTTTGGATTTGAGTTATGAAACTGATTTTCCGATTAATAG
ATTTTCGTTCTAAAAATATTTATGTTTTGTTTACAGCCAACAAAGAGTATTTGCTATTCA
AGTGTTCGAACTGCACAGATTGATTAAGGTTAGTCGAGTCAACTACCTACACATTTTGTC
TTTTGACCTGTTTAAACGATTTTAGTTCTCGTTTAACTTGATTATGTAAAACAGGTTCAG
AGATTAATTGCGGAGTCACCTCAGCTTTTGGTCGACGAACACGGGTATGTGGCAAAACCG
CCGAAAGTTTCTCCAATCAAGAAACTTCCTCTCGAGTATGTTATGAAACCTACTGTGAAT
ATTCCTAAGCACAAGAACGACATTGAGAAACCAAATGATGACATGGAGTTCTCATCCGAG
AATGCTGTCGGGAAGGCGTCTCTATCAACCGTGCAAAATGGCGGGACCCCGTTGCCACCA
TCCGACCAAAATATGGGCCCTTGGAATTTTAACGCGCCACCTGGACACCAATGGTTGATT
CCGGTTATGTCTCCGTCTGAAGGAGTTGTTTACAAACCCTACTCCGCTCCTGGGTTCATG
AGCCCCGCTTATGGCGGTTGTGGACCGCCTGGATCCATGCCCGTGATCGGTAAGTGCCCT
TTTGACATTTTGGATATTAAACAGGACCCAATTTTGCAAACTTCTAAAACGCAACTAAAC
ACCTACTGATATAAGTAATTTTTGAGATGATCTTGACAATTTTGTATATTAAACAGGACC
GAATTTTGCAAACTATGGTGCTCCACCTCATCATCATAATCCTTACGAAGGGTTCCCCGG
GGTTAACCCCTTCAATCCTCCACTTCCCTCTAGCCATGGCTACTTCCCTGCTTACGGTAT
GCAAATGGCTAACCCATCTATCTCAAGCTCCACCAGGTTCGATCAATCCAACCCCCACAA
CCAAGGCTCGACTAACGTTCCAGTTGAGAAAACCGGACCCACGGTTCCAAAGGCAGTCAG
GCTTAATAACAATAACCACAACAACAAAAACAATAATAATGTTTCTAAAGATACCGAGGC
ACAGGCCAGTACAGCAAGCAGTCGAAGCGATAGAACAAAAGACCGGAATGCCCTTCCTCT
ATTTCCAACCTCTCCTCCGGCACCTGCTCCGGCTCCGGCTCCGGCTCCGGCTCCTGAACC
AGCTCGAGTCGAAGCGGCGGGTCCTCGTGTTATTAAAGTTGTACCTCATAACGCATGGTC
AGCAACTGCATCTGTAGCGCGTATTTTCAAGTCTATACAAGAAGAAAGGAAGCAGTATGG
TTCTGGCTAGCTTGCCTTTGTGTCCTGAAGGTGTATTCCTGTTTGTACTTTGTACTTCTG
TGATTGTAACCTTTTCCTGTATGTCTTGATTTATTGAATACCACTAGGAAGTGTGTGTGT
GTGTGTGTGTGTG
>HaELF4_1_genomic
TTGAGGTGGACCTTGAAAGAAAGAAAACAACAAGCACCCAATAATATAATATCAAACAAG
TAAATGACAACCCTGAATTCTTCCTCCTCCTCCTCCGGCGGTGAATCAACGATGGACGAA
CAATCAAACCCTCAACCACCATCTTCCACCGTAAACAACAACAACGGAATCTCCGACGAA
GAAGAGAACAGCGAGGAATCTCAGGCCCTGTGGAGCACCTTCACCGACAGCTTCCGTGAA
GTGCAATCTGTATTGGAACGGAACCGGGTATTAATCCAGCAGGTTAACGAGAATCACCGA
TCGAAGAATCATGAAAGTATGGTGTCGAATGTCGCCCTGATTCAAGAGATTAATAATAAT
GTTTCCAAGATTGTGGCGATGTATGCGGATTTGTCGGTCAATTTCTCGACTGTGTTTCAT
CAAAGAAAGGAGACTGACTGATATGTGGATGATTTCAGTAAGACTTGATTGATTTTGATT
ACCGAATATGTTATGTTGTGTTCGTTGATTTTTATAGATTAGATAGATAGATAGATATGG
GGTTTGTGATTCACCAGTTGAATGCAGTTTCAATTTGGGGCAAACTTTATTATACGATTT
TGGTGGTGATTTATTGTGTTATGAAAACTAGGGTTATATATTTGATCAGTTTGTTTGGGT
TCTCGAGAATTGGTCTGTTGATTTGGATTATGtTTTATTTTAAACCATTAGGAAAACTAG
GGTTAACACCCGCCCGCGTTGCGGCGCGGGTACATCGTAAACATGAAATGAATTAGTCCA
AACGTTATATGATGCATTAACCATATGAAAATACATATTTCGACGTATACAGTTGAATTC
AGTGTAACCTGTATAAGCATTGTGATTGGATCAAACGTAAAGTAAATGGAATTCATATCG
AACAATCATAACGTATTATATGTGACTCAACTCATACATAGAAAACGTACGGGTATGAAG
GAAAATATGCACATGTAATCGAAAGGGATTAATTAGAGCTTTCGGAAAAAGGGGAGAAAA
AGAAACCATAATTTGACTCAACTCGGTTCGAAGAAAACTTTACGAAACATACATAAAATA
AACACGAAAACATATTATATTTGACCTAAATCATTTCTCAAAAAAGTTTACGTCGAAACG
TAGAACAACTTGAATTCATACCAAAACGTACATAAAAATATGCACTTAAAAATTGTTTCT
TTAAACGAAAACGTATTATATTTTACCTAACTCGTCTATAAAAAAAGTTTACGTCGGAAT
GTAGAACAAATCATATTTATACATACTCGTACATAAATATGCACGTAAAAAAATAGTTTT
TAAGTAAAGGAAATATAGGGGTAAACCGAAACAAAATATTAGTAAAAAATTAATAGGTTA
AAAACGTTCGTAAAACCGTGCCAAGTAGCACCAATGCCACAACGACATCGACTCTCAACA
TCGTAAAAATAAAATAGATAAAATGGTAAAAATTAAACTGAACGAAAAGGTGACTACAAT
CGTTGAACCACGTACACCCGTTACAGTGTCTTGATGCGAAGAAATTAACCAGAAACGTAA
AACGTACAAAATAATAACTTAGTCGATCTAGGACCTGCCCATTGCGGGGAAGTTTTCAAA
AGAGAAAAAATGGACGCGTTGCGACGGGTCTGTCAAATATGAAAAAATAGAGCAAAAACG
TTGAACTTCACATGCACGCTATGACATGTTAACTCACAAAATTTAGAACGAAACGTAAAA
CGAAAAACTTGCGAAAGATAATAATAAAGTGTTGTGTTAAATTACAAAATATGAAAAACT
TTGAGTTAAAAGTGAAATATATTCAAATGGATTAAAATGTAAAAGAAAAAACTTTAAGGT
TGAAAGTGAGAAATCAAGTTTTTTCAAATGGGTTAAAATATAAAAGAAAAAACTTGAAGG
TTGAAAGTGAAAAATCAAATTTTTTTTGAAACACTCGCTAAGCATAAAGTACAAGTCTTG
ATGCACTAAAAAGTTGGTAATTAATATATGGAATAATTGGTATTTAATAAACCAAAGGTA
AATAATAATCCCACCTATCAATATGTTGGTACTTAATGAACTTCCGTTAATTTTTTTTAA
CTGAAGTTAGTTTTTATGTTTTATTTATTACACAAACAGTCCCTGTAGTTGTAATTTACT
AGTTTTAACTATTTTATGAAACAAAAAAACCACTCGAAAATCCTCCTTTTCCTCGATTTG
AGGTTTATAAAATAGTTAAAACTAGTAAATTACAACTACAGGGATTGTTTGTGTAATAAA
TAAAACTTAAAAACTAACTTCAGTTAAAAAAAATTAACGGAAGTTCATTGAGTACCAACA
TGTTGATAGATAGGATTATTATATACCAATTCTGTAGGTTGGATTATTATTTACCAACTG
GTTAAAGGTTGGTTTATTAAATACCAATTTTCCAACCATTAAAAAATTAAAGACTGAAGG
ATTGTTTTACTTTTGTTTCAAACCAGTAAAAACTTAAAAGACTGAAAAGTGAACAAGTAG
TTTCCTTTTAAGAAGTGTTCAGTTTAAAAAATGTGCCGTGTGTTATGCGGAGATGGCCAG
GCGGTGACCCTTCACCATGTGCGGTAAACACATTTGAGGGGACTATTCACCGTGTGTAAT
CCTTCTCTTTGACCATTGGGGAGTTTTTTTTTTTTTTTGGAATGGGGAGTGGAGAGGGAG
CAC
>HaELF4_2_genomic
CGTTTGTTTTACTTTTCCGTTTTCTCTATGGATTCCTCTGTTGAGGAAACAAATTACGAA
TCGAAATCGAAACCTAGAAAGGACAAAACGACGTCGAATCGGTGGATAACGGAAACAGAA
AACGGTGACGGCGAAGAGGAGTGTGACGTGGAAGCATGGGAGACGTTGAGCAAGGGTTTC
AAGGAAGCGCAAACGGCGTTAGATCAGAACCGGTTGTTGATTCAACAGGTGAACGACAAT
CATCAGTCGAAGATTCCGGATAATTTGGTGAAGAATGTGAAATTGATTCAGGAAATTAAT
GGGAATATTTCAAAGGTGAGTGATGTTTACTCGAATCTGTCGGTTAATTTCTCGAAGCTG
GTTCAGCAGCGACGGGTCAAGAGTAAAAATGATAAGATGGAGATTGCGGACTCGTGACGT
GTATTACGATTAATAAATTCGGTCGGTCGGGTCGGGTTTTAATAAAGGTTTTGTGTTTGT
GTTGGTCTTTTAATAAAGTCAGCTGTGTGAGTGTCTATTTGTTGTTTGTTTGTTGTTATT
GGTGGTGTCTAGAAATAATGTTGAATGATCAATTGGTGTGAGTTTGTTATGGTAGATTGA
TTGATGCTAGCTTGACAATTGATCTCTGCCTGCTACACAGGGATGGGCTTTTTTTTCCCA
AATACCCGTACTTGTATCGTACCTCTACCGATTTTAGGTATTTGGTACATGTATCGGCAC
CCGGTTTTATTGATTTTGGTATTCGGTACTTTCGGTATTGGTACGGGTACGGGTAAAAAC
GAGTACCGGTACCGAATTTTATGTAGACCTTTAAAAGTTTTTTTTTATTATGTTTTTCGT
ATTATGGTATTTATAATACTTGTATTGATTTTACCTATATGGTACCCGTATCGTATCGTA
TTGGTACTCGTACCAATTTTACCTATTTAGTACTCGTATCGTATTGGTACTCGTACCAAT
TTTACCTATTTAGTACTCGTACAAGTGCTCAAAAACTAAATAAAAACAAAATGGTACCAA
GCGGGTACTGTACC
>HaELF4_3_genomic
CAGGTGATTTTGTTTGTGATGGAGGGCAATGGAGGGGGTGAATTAGATGGGAAGGTGTTG
CAGACATTTCAAAAGAGTTTTGTTCAAGTTCAGAACATTTTGGATCAAAACAGGCTGTTG
ATCAACGAGATTAACCAGAATCATGAATCAAAGGTCCCTGATAATCTGAGTAGAAACGTG
GGTTTGATCAGAGAGCTCAACAACAATATAAAAAAaGTTGTTCATCTTTATTCTGATCTT
TCATCCAATTTTTCCAAGTCAGTTGACGTCAACTCCTCTGAAGGGGATTCGAGATCAGAT
GCCAAGAAGAGGACTAGGCCTACTGCTTAATTAATTCTTTTTTTTTTTTTACAAATATTA
TTCTCATTTAAaTTAGATTGTAAGTTTCTTATCTAGTACTCCTTTTCAGAATAACAACCC
ACCCTGT
>HaELF4_4_genomic
GAGGGTAGGTTGGAGGGGAGAAGGGGTATGGAGGGTAATGGAGGGGCTCAATTAGATGGG
AAGGTGTTACAAACATTTCAAAAGAGTTTTGTTCAAGTTCAAAGTATTTTGGATCAAAAC
AGGCTGTTGATCCATGAGATTAACCAGAACCATGAATCAAAGATCCCTGATAACCTCAGT
AGAAATGTGGGTTTGATCAGAGAACTCAACAACAATATCAAGAAAGTTGCTGATCTTTAT
TCTGATCTTTCCTCGAATTTTTCGAGATCAATTGATGTCAATTCGTCCGAAGGGGATTCA
AGATCAGATGGCAAGAAGAGGACTAGACCTGGTTAAATAGGAAGAGGTATATTGTTATAT
TGGATTCTCTCTTATCTATCTATTTCTTCTTTAAGAATAATTGTGTAAATCTCTCCATTG
TTTTTGGGTTGATGATGTTCTTCACGTTTAACTTTTAATGTGCAAAGTAACAAGTTACAT
CAAAATGGGGATGAATTTTGTAACGTATCCGTTATTGTTTGGATACTTAATATGGGGTAA
GTTTTAAAAGATTAAATTTCCATTTAATGATGGTAAAGTAGTTTTAAAAAAATGGTTGTG
ATATTTGAAGTAATTATTGTGCTATTTAAATCACCACCATAATTTTGTTACATTGTATCC
AAACCAATGGAATAATAATATTTGTGATCAACCCTTTAACCATATAATTTTGTTACATTG
TATTCAAAGCAATGATGTGATCAACCCTTTAGTAAGTTGATACAATCTATAGTCAATAAA
CGACCAAACTGTACAACATTGGTCTTAAAGTTTGCTTACTAAATTATATATGTTATTTTT
CTTAAGTAGAAATCATTACTAAATATGTTAGAAGACGTAACGCAAATGGTAATGCTTGTG
T
>HaELF4_5_genomic
TTTCCTGTCTTCAATTCCCTCTTCATCTGATTATTATGTTCCCAGATGTTCAAGGTACGT
TTATATAAAAAATAATCATTTTAATTGTATTGTAGTTATAATTATATATGTTTGTTGTGT
GATCACCAGACAGACAGAAGATACTTATAATCTTTTTTCTGAGCTACTCACTCACATAAT
TTGTCTCTGATCCATCGTTCTCATTGTTTTTGTTTTGAAAACAAAGATTAAATTCCGTTT
GGATTTTGATTTTAATGCGTTTTGTTTCTGTGGGTTTCAAATTAAGGGCTTCTGCAAAAC
TGAAGCTTTTATTATGTTGTACGTTTTTTTTTCCCCACATTTAATTCTCACTTTTGTCTG
GTCTTTGACTTTCCCAAGCAAACCCCATTTCTGTGTTGAAAATTCGATGTCTTTTGGTGT
GTTTGATTAATGTTCATATCTTTTAGTTATTCTGATTCTTCTTTTTTCAACAACTCTCAT
CTTTAGATTTAGGTGGGGCATTTTAATTTGAAAAATAAAAAAGAAAAGAAAGAAAAGGTT
TACCCTTTTATGGAAATGGGATCTGCTTTTTACATCTCATCATACCTTAACTTATAACTA
TTATTATAATGTAGTAATGCTAAATTATTGGCCGGAAAAAAATGAATGATTAATAATTAT
ATCCGATTTCAATTTCAATGTAGAAAATCCATATGAAAAGAAAACCCTACCCTACCAATA
GTTTTATCTTTGAAATATGAATGAATGATATAGGGATGGGAGAAGGGAAGGGTATGCAGG
CATTTGAAAAGAGTTTTGTTCAAGTGCAAAGCATACTGGATCAGAACAGAGTGTTGATCA
ATGAGATTAATCAGAATCATGAGTCAAAGATTCCTGATAATCTGGGCAGAAATGTAGGGC
TCATCAGAGAACTCAACAACAATATAAGAAAAGTGGTTGATCTCTACTCTCATCTTTCAT
CTAATTTCTCCAAAAATATGGATGCTGTTGTTCAAGTTCAAGGGGATTCAAGACTAGCAG
CAGCAGCAGCAGCTAATATGATGCACAAGAGGACTAGATAGGCCTGCCTGCTTGCTGCAG
CTTAATTGATTAATTACTAGATCCAATTTAATTATCTTTTCTTTTGTTTTAAGATGGTTG
TAACTCATGCATTCAAACTAGTACGTACGTACGTACACCTTTCATGAAATTTTTTAGTTT
AACATTTGGAGGAGATGATTTATTTATTTATTTATTTGTTGGTTGGTGGCACAGAAACAG
AAACAAAAACCATACTTCCTTTGCATATCCATCTCTGCAAAGATGCCCTTTAAAGTAACA
AACACAGACCGGAACAAGAGAGATAAATAAGCTAAAAAGCAGCAGCAGCTTTTTACCTCC
CAATCACACACCACCACCCAA
>HaPIN3/4/7_1_genomic
ATCTGTCAGAAAAGATAACGAATTTCGACCAATTTCCCACTTTACCCTCCACCCAACCCT
TTCCACCACACCCAAAACAACAACAATGATCACCGGCCATGACTTCTACACGGTCATGTC
CGCCATGGTCCCGTTATACGTCGCCATGATCCTCGCCTACGGCAGCGTACGCTGGTGGAA
AATCTTCACTCCCGACCAATGCTCCGGAATAAACCGTTTCGTCGCCATTTTCGCCGTTCC
ATTACTCTCATTCCACTTCATCTCCATGAACAACCCGTACGAGATGAACTTCCGCTTCAT
CGCTGCAGACACTCTCCAAAAGATTATAATGCTTGTCGCCCTAACTCTGTGGGCAAACGT
TGCCCGTAATGGTAGTCTAGAGTGGGCGATTACCATCTTTTCCTTGTCCACTTTGCCCAA
TACTCTTGTGATGGGGATTCCTCTGTTGATTGCTATGTACGGAGAATACTCTGGGTCTCT
AATGGTGCAGGTTGTTGTGTTGCAGTGTATAATATGGTACACTTTGTTATTGTTTTTGTT
TGAATATAGGGGTGCAAAGATGCTTATTATGGAGCAGTTTCCTGAAACTGCTGCGGATAT
TGTGTCGTTTAAAGTTGAGTCTGATGTCGTTTCGCTTGACGGACATGATTTTTTGGAGAC
GGATGCTGAGATTGGGGATGATGGGAAGTTGCACGTGACTGTGAGAAAGAGTAATGTTTC
TAGACGGTCGTTAGGGTTGGGTTCGGTTACGGGTATGACTCCTCGCCCGTCGAATCTCAC
TGGCGCCGAGATTTATAGTTTGAGTTCGTCTCGAAACCCGACTCCGAGAGGATCGAATTT
TAATCACTCGGATTTTTATTCGATGATGGGGTTTCCGGGTGGGCGTTTGTCGAACTTTGG
ACCCGCGGATGCGACCCCGAGGCCGTCGAATTTTGAAGAGAGTACGGCCCCCGGGCCGCT
CAATATGAATTCGCCTAAGTTCGGGTTTTATCCGGCTCCGAATCCGGATATTACTTCGAA
TGGTGTGAAGTTGGTTAAAAGTCAACAATCAGAAAGTCAAAAACAATCACAAGCACAACA
AAATGGTGGGGTTAATAAAGCTAGTCATGACGCTAAGGAGCTCCATATGTTTGTATGGAG
CTCCAGTGCGTCGCCTGTATCCGAGGGCGGGCTACATGTTTTTGGAGGTGGTGCGGAGCA
TTCAGATCGGCCTGACCCGAATGACGCTAAGGAGATTAGGATGATGGTGTCCGATCATCA
AAATGGTAAAACTAAGGGTATATTAGTAATTTTACGTATTTGAACGTATTTTAGAAATTA
CATTAATGTTTATTTTTTTGGTGTAGAAATGGGAAGAGAAGATTTTGGATATGGTGAAGA
AGAGAAGGGGAAAGAGGGGCAAATTGGTCTAAATAAATTGGGTTCAAGTTCTACGGCGGA
GCTCCACCCGAAAGGTGTTCCGGTTGACGATGGTGGTGTCGGAAAACAGATGCCTCCGGC
GAGTGTGATGACCCGGTTGATACTGATTATGGTTTGGAGGAAACTGATCCGGAACCCGAA
CACGTATTCGAGTCTCATTGGTCTCATATGGTCCCTCGTGGCGTTCAGGTAATCCCACGT
GGCACCCTAGTATATTAATTAATATTACTTTGACTTAGGGTGTTCAAACCCGATCGAAAT
AGTCAGTTTTAGGTATAAGTATTTGACTGAATTAATTAAAAAATATATATATTTAATTAT
TTAATTTGTTATTACAGGTGGGATTTAGCGATGCCAAAAATAATAGAAAAGTCTATCTCA
ATACTGTCGGATGCTGGTCTTGGAATGGCTATGTTTAGTCTAGGTAAAATATTTTATTGA
ATTAAAAAATATATATTTTGTTTATCAGAATTTTTTTATATATATTTGAGTGTATATGAA
GGTCTGTTTATGGCACTACAACCGAAGATAATTGCATGTGGAAATTCAGTGGCTTCATTT
GCAATGGCGGTTCGGTTTCTTACTGGACCGGCAGTAATGGCAGCGGCTAGTATAGCCGTC
GGTCTACGTGGCACTCTCTTGCATGTCGCTATCGTACAGGTAATCAACAACTCTTCACCT
ACATTTTCTATATTTCATTATTAGATTAGATTGTTCATCATCTTTTATTTAATATATTTA
TATTTATTTATTGTTTTTAGGTAGAAATTCTACTCAACTTTTGTATTTACTAAAGTAAAT
TAGATACCACGTGAAATAGGTGATCATTTGATAAACGTGTGATTTTTTAAAATAACAAAG
TAAAAATATATGATAAATATTTATATGCAGTGAGATTAAGAAAAAAGACGATTAAGTAGT
TATTTAACTAATGTATGTATTATATTTTTTGATTGATAGGCCGCATTGCCTCAAGGAATC
GTACCATTTGTTTTTGCAAAGGAATACAATGTTCATCCTGCGATTCTTAGTACTGCGTAA
GTATTGTTTGTTTTTTTTTTAATCTTAAGTGACTTTAGGTGTTAATGAATTTGTATGAAA
GGTGAAGGTTTTCATATTGAATTCGAAAAACATTCCTTTAGAAATTTAATATCTAAAGTT
GGGAGTTAGGTATTAAAAATGTACACTTAAAATTTATGTCAAGTTGACATGCACGTGTAT
CGACGCGTAACGGATATATAAGTCAAGTTACATGATTAACGTAATGTTGGGTCGCAATCT
ACTTTAAATGTGTAACATGTCGCACTCTACTTTAAATGTGTAACATATTTAGATCTATAG
AATATACTGATTATAAACCGGCAAGTCTTTATCACCAAATTTAAAAAATTGTAAACATTG
CAGGGTTATTTTCGGAATGTTGATCGCGCTACCCATTACTCTAGTATACTACATAATTCT
TGGGTTGTGAAGATTGAGAAAGGAAGATATGTTTTTTAAGGTTAAAAGAGTTGTCCAAGA
CAATTGGAATATGGAATTTTTGACTTGATTTAAATCCTGCTCCCTTAATGTAAGGATCAT
GCTCCCTCCATCTCCCAATGTTTG
>HaPIN3/4/7_2_genomic
GCCAATATCCTCTAACTCTCTCTCTCTACCCACCAGTTATTTCCTTTAACCCCCTCAAAT
TCACACACAATTCTTTTTTCCATTATATCATATCATATCATATCACATACACGTCCTGTA
ACGAGTACCAATGATTACACTTCACGATTTCTACACCGTCATGGCGGCGATGGTACCGCT
CTACGTCGCCATGATCCTGGCCTACGGCAGTGTACGCTGGTGGAAGATCTTCTCACCAGA
TCAATGCTCGGGAATCAACCGTTTCGTCGCGATATTCGCTGTCCCACTCCTATCCTTCCA
TTTCATTTCCTTAAACAATCCATACGAAATGAATTTCCGTTTCATCGCTGCGGATACGCT
CCAGAAGATCATCATACTCGTGGTGCTTGGTGTTTGGGCCGGGTTCGGTAAGAACGGGAG
CCTCGAGTGGATGATCACGATTTTTTCGGTTTCGACGTTGCCGAATACGCTGGTGATGGG
GATCCCGTTGCTGATTGCTATGTATGGGAATGATGCTGGGTCTTTGATGGTTCAAGTGGT
GGTGATGCAGTGTATAATTTGGTATACTTTGTTGTTGTTTTTGTTCGAGTACCGCGGTGC
CAAGATTCTGATCACCGAACAATTTCCTGAGACCGCGGCCTCGATTGTGTCATTTAAGGT
ATTGTGTATTATTAATCAGTTATTTACACTTAGTTGTAAATATTGTATTGTATTGAATTG
TATTGTAATGATGACGAATATGACTGTAATAAACTTTGACTAATATATTATTATTATATT
GTTGACAGGTGGAATCTGATGTGGTGTCGCTTGATGGACATGATTTTTTGGAAACGGATG
CGGAGATAGGGGATGATGGGAAGCTTCATGTGACGGTGAGGAAGTCGAATGTTTCGAGAC
GGTCGGTCGGGCTGGCCGGAATGACACCTCGGCCGTCGAATTTGACGGGGGCGGAGATCT
ATAGTTTGAGTTCGTCGAGAAACCAGACTCCGAGAGGGTCGAATTTTAATCACTCGGATT
TTTACTCTATGATGGGGTTTCCGGGTGGAAGGTTGTCGAATTTCGGCCCGGCTGAGGTGT
ACTCTGTTCAATCGTCGAGAGGGCCGACGCCTCGACCGTCGAGTTTTGAAGAGAGTACAG
CTCCCGGGCCGCTGAATTCTCCGAGGTATGGTAACTACCCGGCGCCAAACCCAGAGATTA
CGTCAACGGTTATGAAAACCGCGAAGCAACAAAATGGCTCACATAAGGTGAAGAATGACG
ATAAAGAGCTTCACATGTTCGTATGGAGCTCTAGCACTTCGCCTGTTTCTGAAGGCGGTG
GGATGCCCGTGTTTGGCGGTACTGATTTAGAAGCGAGAAGTGAACACTCTGGTCGAGCAG
TTCACGACACTGCTAAGGAAATCCGGATGGTCGTCTCGTCAGACCATCCGGAAAGAAATG
GTAAAACAAATAACATTTTAAATTAAAATAAACGTACTCACTAATATCACACTGACAGAC
ACTGATACACAACACCCACTTGTACGTCAGTGTCAGGGGAGTGTGAGATAAAGTAAAGTA
AAACTTTATTTTTATCCCAGGGGATAAATAGACTGCTATTAACCGGGAATTAATAACGTG
CAGGGGCCGGGGAATTCAAGCGGGATGAATTTGGTTCGGGTGGCGGAGACGAAGAGAGGG
CGAAAGAGACGAAAGCGGGTTCGAGCTTAACGGCGGAGCTTCGAACTAAGGATGTCGGAA
TTCTGGACGGGGCTGCCGGAAAACAGATGCCGCCGGCGAGTGTGATGACCCGGTTGATAC
TGATAATGGTGTGGAGGAAGCTTATCCGGAATCCGAACACGTATTCGAGTCTCATTGGTC
TAATTTGGGCTCTTGTTTGCTTCAGGTAATTAAATAAGATTTTAAATACTTTGACTAGTC
TGGATTAAATTATTTAAAAAAACGAATATTGAAAATAATAAATATATTCTAAATTACAAT
GTGAAGGGAATCTAACAAATTGTGAACATAGAGTTGATATGCAAATATTTTTATGAATTT
TGTTACAATATAAATAGAAAATAGTGTCAAATGTATAATTAATTGTATCTAAATATATTT
GGATTGTCCACTTTATTATAACTATATACGTAAACCAGTCAAACTGAGCTTAAACTTATG
TAAGCTTGAACTCGAGTCGTTTAATCTATTAAAGCCCTTGCATGACTTGTTAATATTTTT
ATAAATTCTAGTTTGACTCATAATTTACTATATATTTTAATATTTTTGTATGTATAACAA
TATTAATGTGTGTGTATATATACGTGTGTGTTATTTAATTATTTAGTTTTATATATAATA
ATAATATCTACTATTATATCTAGTGAAATAAGTAAAACTCTATTAAATTGTTCATCTATA
TCTTCTTTCAATAATAATAAAAAAAACAAATTTAGAACATGTATTATTAACTTGTTTCTT
AGTAGATTAAATAATAATAATAATAATAATAATAAATATATGTTTGTTTTAACGACTTTT
ATGATGACAGGTGGAATGTAACAATGCCAAAAATAGTAGACAAATCGATATCAATACTCT
CGGATGCCGGTCTTGGAATGGCCATGTTTAGCTTAGGTGAGGTTTTTATAATTAAGTTTC
TTTTCTAAAAATATATTTTTTGCCCATTTTATACAGATAATAAAAAATTTATAACACTTG
AATGTGGCCTTGATTTAATAATTGTTGAATCGACCTATTGCGGTCCCATGTAGGAGTACA
TCTTTTAAATGGACAAATCAATGTCAATCATATTCATTCATTAGTTGTTAAAAGTCGAAA
TTTTTTAACTTTTTTTTATTTTATTTGGTCAAGTTTTCTTTCCTGAACCAATACCAAGTT
GTGGACAAAACCATGTCAAGCGATTGACAATCTTGTCAAATCTGTCTTAGACTTTTTTTA
TTAATAAATCGACACCTTAAAATCTTATTTTTACATCATTTGTACGGGTCGTATAGGGTT
TATACGGCTCATGTAGAATCTGACATGACAAATATTAGGTCGTATAATGTTATACGGCTC
GTATAGATGAAGAAAATATTAGGTCGTATAACATTCTATACGGGTTGTGTAACATTATAT
GCTTTATATGTTTCGTGTTTTTGAAGGACTGTTTATGGCACTTCAACCGAAGATAATAGC
ATGCGGGAACAAAGTAGCAGCTTTCTCAATGGTCGTGAGATTTTTAATTGGGCCGGCAGT
GATGGTGATTGCTTCACTCATCGTTCGTCTCCGTGGCAACCTCCTTCACATCGCCATTGT
ACAAGTATACACTATTCACTTGCTAACTTATGATATTTGATAATCGATCACCCATTGTCA
TATCAACTTTGATAGTTGTTTCTTGAATAACAGGCTGCACTTCCACAAGGAATCGTACCA
TTTGTTTTTGCCAAAGAATACAACGTTCATCCAGCAATTCTTAGCACCGGGTAAGCACAC
AATAATACTAATTAAGCTAAAAATATTATAAAAACTAATTGTTTAATCAACAAATTTGAT
AACGTGTGCCAAAATCATTTTCCCTAATAAACAATAAGAAAACCATGAGTGTACAAAGCT
AATCAATGTTTTAATTTTTTTTTTTGTTTATAAGTGATTTTTTAGTCATGTATCTACTTT
TTGCATCTATATCTATATTTTGTATATCTATTTTATTTTCTTATGATGGACGTTACCCTT
CCTGATTTGGAGGGATGATGTTCTTGCTCTCCCTTTCTGATACTCGCTCCCACATCAACC
AATATCTTCTTTGCTTCCACTTCGAATCGAGGAGTACTCCCTGTCAAGCACCCTATTCTG
TCCTAATTCACCTTCCACCTCTCCATCTTGGCCCGCTTACACTAACATGAATATTATTTG
AGGGTTTACATATTTCAATATGTATATAATATGATGCATCAAACAAATTAAAGTATAATC
TAATTAGACACTAGATTTGAAAAAAAAAATCATAGGAAAAAAAGGGAAAACATGTATCCA
TGTTGGAAAAAAAATTTGGTAATAAACGAGAGTCAATCATTTGCATACATTTTTTTAACG
TCCAATAAAGCCAGACGATCCGTATAGTCATGACTTTATTCTACATTTATTATATCCAAG
TTCTTATACAACTCTTTGCATGCATATTAATATTATTCACATATAAATATACCCATTAGA
GTAGGAAACTAGCTTGTTATTTCAACATTATATCCAAGTTCTTTATACAACTCTTTTAAC
TCATAACTATGTATTTGTGTAGGGTGATATTTGGAATGTTGATTGCTTTACCAATAACTC
TAGTCTACTACATTCTTCTTGGTTTGTGAGACATAGGATCAACTCATGAACCATATAGAA
GATAACGAAATCTTGACGATCGATTGTCTAAAGTTTAGTCATCCAACAAGTTCATTGACA
GAGGATTTACAAATCATGGGCGCATTGAATAAACATAATTCGTATAAAGACTCCAAAACA
CTTGGAAGATGGCATTTTTGGCTTGATTTGATGCACCTCACCTTGA
>HaPIN3/4/7_3_genomic
AACTCTGTCAGAAAAGATAACGGAATTCCACTTTCCCTTTCCCATTTTACCCTTCAAGCC
ATCTCCGTCATAAACAATGATCACCGGCCATGACTTCTACACCGTCATGTCCGCCATGGT
CCCATTATACGTCGCCATGATCCTCGCCTACGGCAGCGTCCGCTGGTGGAAGATATTCAC
CCCTGACCAATGCTCCGGCATCAACCGCTTCGTCGCCATTTTCGCCGTCCCTCTTCTCTC
CTTCCACTTCATCTCCATGAACGACCCGTACGCGATGAACTTCCGGTTCATCGCGGCGGA
TACGCTTCAGAAGATTATCATGCTTGTGGTGCTTACATTGTGGGCCAACTTCACTAAAAA
TGGAAGTTTGGAATGGATGATAACGATCTTTTCGTTATCTACGTTACCAAACACTTTAGT
TATGGGGATTCCACTTTTGATTGCTATGTACGGAGAATATTCTGGGTCTTTGATGGTACA
AGTAGTGGTGTTGCAGTGCATTATATGGTACACTTTGCTTTTGTTTTTGTTTGAGTATAG
GGGGGCAAAGATGTTGATCATGGAGCAATTTCCGGAGACGGCGGCTTCGATTGTGTCGTT
TAAGGTCGAATCGGATGTGGTGTCGCTCGACGGACATGATTTTTTGGAGACGGATGCGGA
GATTGGGAACGACGGGAAGTTACATGTGACGGTGAGGAAGTCGAACGCGTCGAGACGGTC
GTTGGGGATTGGGTCGGTTTCGGGGATGACTCCGCGCCCGTCGAATTTGACGGGTGCGGA
GATTTATAGTTTGAGCTCGTCGAGGAACCAGACGCCGAGAGGGTCGAATTTTAATCACTC
GGATTTTTACTCCATGATGGGGTTTCCGGGTGGAAGGTTGTCGAATTTTGGTCCGGCGGA
CGCGTATTCGGTTCAGTCGTCTAGAGGCCCGACTCCTAGACCGTCGAATTTTGAAGAGAG
CACGGCTCCGGGGCCTCTTAATATGAATTCCCCGAGGTTTGGGTTTTATCCTGCGGCGCA
GGCTGCGCCAGCGTCTTATCCTGCACCAAATCCTGAAATAACCTCGAGTGCAGGGAACAC
TGCTAAAGGTCAACAGTCAAAGACCGTACAACAACAACCACAACAAAATGTATCTCAAAA
TAAAACCAACCCTGACGCAAAAGAGCTCCACATGTTCGTGTGGAGCTCTAACGCGTCTCC
AGTTTCTGATGGAACTGGGCTCCACGTGTTTGGAGGTAATGATTTCGGGTCGACCACAGA
ACAGCCAAGTCGACCCGAAAACCAAGCCGTCAAGGAAATCAAAATGACGGTCCCATCTGA
TCTCCACCAAAATGGCGAAACTAAAGAAGATTTCACTTTTGGTGGAGACCGAGTTGGAGA
CGAAGACAAGGGTCAAAACGGGCTGAACAAACTAGGTTCGAGTTCTACGGCGGAGCTCCA
CCCAAAGGGTGTTCCGATCGACGACAATGGTGCCGGAAAACAAATGCCGCCGGCGAGTGT
GATGACGCGCTTGATCTTGATTATGGTTTGGAGGAAACTGATCAGGAACCCCAACACTTA
TTCTAGTCTCATTGGTTTAATTTGGTCTCTTGTTTCATTCAGGTAATCCAACATGTCAGT
CAAACCCAAATCAAAATATATCTATTAATACTGATAATTATAAAAAAAAATCTATTAATA
TATTATATTTCCAGAATAAGAACAGGATAAGGTTTTTATTAATTATTTCTCATTAACTTA
AAATAAAATAAAATAATTAATTATTTGTTATTTATTATATTTTTGTTATTACAGATGGCA
TTTGGCAATGCCAAAAATAATTGAAAAATCTATCTCAATACTCTCGGATGCTGGTCTTGG
AATGGCTATGTTTAGCTTAGGTAAGATTTAACAATTAACTTCTTATAACATTTTATTTAT
TTTAAATAAAATATATATTTTATTTTATATTTTATAAAATTTATTAATACTAACATTTTG
TGAAGGTTTGTTTATGGCACTTCAACCCAAGATAATAGCATGTGGTAACTCAGTAGCTTC
ATTTGCAATGGCCGTGAGGTTTCTCACGGGACCAGCGGTGATGGCCGCAGCGTCTATCGC
TGTCGGTCTACGTGGCACCCTCCTCCACGTCGCCATCGTGCAGGTAATACCTTAACTACA
TTATATGATTTTAGCCACCAACTCTTTACCTACATCTCATTATCAATCGTTATGAGTTAG
TATTAAAATTTAAAGCTAGTAACTTTCATATGTCATGACATAATCTTTTTTATTTAATTG
TTAAATGTTAGTTTTAATATGTTTGTAATATTATTAAATTATTTTAACTGACAGGCTGCA
CTACCCCAAGGAATTGTTCCTTTTGTTTTTGCAAAAGAGTACAACGTTCATCCCGCAATT
CTAAGTACTGCGTAAGTACTTCATTTCTTTTATTTCCTGCTGTCTGTGATACTTGAACCT
AAAACCTCCCCCTCCAAGGTGTTTAAAGGTTTTGTATTAACTAATTTTTTTGTTAATTTG
ATGAAATTTACAGGGTTATTTTTGGGATGTTGATAGCGTTACCTATAACTCTAGTCTACT
ACATCGTTCTTGGATTGTGAAAAAAAAAAAGAAATGTTATTTTAAAAGGTTTATGAAGTG
TCCAAGACAATTGGAATAAGGAATTTTTGAGTTGATGTATGGATCATGCTACCTCCATCT
TTAAATGTTGTATTTTTTAATATGCATATTTTCAAGAAATGGGGAAAGCAAGGAAGGAGA
AAGATGGGAGACAAACTTGAGTAGAAAAGGGGAAGTTTAATCTTTTTTGGGAAAAAAGAA
ACATGTTAGTGATATATTAGAAAAAAAGTTTAGGATTGATGGGAAGGAGAATTGTGTTTT
TTTTTTAATGAATTTGGGTTCTTGGTTGCTTGTGGCATGTGCATCATCTCTTTTGATGTA
ATTATTTAAGGTTTAATTATGATGTAAAGGTTTCTTGGGTTATTGACTACTTAATGGTGT
GAATATAATTATCTAAAAGTTGCATATATTTGTGATTGTAAATTTGTAATTCTCTTGATA
AACAAATTTTATAGATAAATAAATAATACTTTTTTAAAGCAAAGGTATGGGTAGAGGAGT
ACTTAATTGGTTAAAAGATCAATAGACACTGATCCCCTTTAGTTTCGTCACTCGTTAAAG
GTTGTAAGTACAAGCAAAAGGTGGCTACTTTGTGATGGG
>HaPIN3/4/7_4_genomic
CTCTCTCCAACACCACCATGCCCACTTTCTCTCTCTAACCACTGCTTCCTCCTGTTCAAT
CAGTCCTCCATTTCACAAACATTACCGACAAAACATTCACACATTTGTCGATAAAACTGT
TGTACCCATAAACCTATTACACCTGTACCTTGCAGGATTTGAACCCATAATGATTACCGG
TCATGACTTCTACACCGTCATGGCGGCCATGGTGCCGTTATACGTCGCCATGATCCTAGC
GTACGGCAGCGTACGCTGGTGGAAAATCTTTTCACCCGACCAGTGTTCGGGTATCAACCG
TTTCGTCGCTATATTCGCCGTTCCGCTCCTTTCCTTCCATTTCATCTCGTTGAACAATCC
GTACGAGATGAATTTTCGGTTTATCGCTGCGGATACATTACAGAAGATTATTATGCTTGT
GGTGCTTGCGATTTGGGCGAATTTTACGAAAAATGGGAGTCTTGAATGGATGATTACGAT
TTTTTCGGTTTCGACTTTACCTAACACTTTGGTTATGGGTATTCCGTTGCTAATTGCTAT
GTATGGGGAGTATTCTGGGTCCTTGATGGTTCAAGTGGTGGTTCTGCAGTGTATTATTTG
GTATACTTTGCTGCTTTTTTTGTTCGAGTATCGCGGTGCGAAAATTCTGATCATGGAACA
GTTCCCGGAAACCGCCGCTTCGATCGTGTCGTTTAAGGTATAGAATAATGAAAACCCCGT
AAGATATTTTGTATTATTATTATTTTTAATCAAATATACAACTCAAACAGGTAACATAAA
GTAGTGTAACAATTTTTTAATAGCTAAACTAAGTCTTTTAAAAACTATTTATTATTTACT
TATACTAGTAAACTCTAACTAATATATATTTTTGTTATAAGGTGGAATCTGACGTTGTGT
CGCTTGACGGACATGATTTTTTGGAAACGGACGCGGAGATTGGAGATGATGGGAAGCTTC
ATGTAACGGTGAGGAAGTCTAACGTTTCGAGACGTTCGGTCGGGCTCACCGGAATGACTC
CGCGCCCGTCGAATTTAACGGGTGCGGAGATCTACAGCTTGAGCTCGTCGAGAAACCAAA
CTCCAAGAGGGTCGAATTTTAACCACTCGGATTTTTACTCGATGATGGGGTTTCCAGGTG
GGCGTTTATCGAATTTTGGTCCAGCGGATATGTATTCGGTTCAGTCGTCGAGAGGTCCGA
CGCCCCGTCCGTCGAATTTCGAAGAGAGTACGGCTCCGGGCCCGTTAAATTCTCCGAAAT
TCGGGGCGTACCCGGCTCCGAACCCGGAGATTACATCCATGGGTACAAAAGGAGTTAAAG
GCTTGCAGCCGACAAATACGACGGCTCAGCTAAACGGCTCACAAACCAAAGCGAAGAATG
ACGACAAAGAACTCCACATGTTTGTCTGGAGCTCTAGTGCTTCACCGGTTTCCGAAGGTG
GTGGGCTCCACGTGTTTGGCAGTACTGAACTCGGAGCGACAAATGAAAATTCGGGTCGAC
CTGAACACGACGACGCTAAAGAAATCCGGATGGTGGTTTCTTCAGATCAACCGGATACAA
AAGTGGCCGGAGAATTGAAGCGTGACGAGTTTAGTTTTGTTGGCGGTAAAGATGGAGATC
AAGAGAGGGAGAAGGATATAAAACTAGGTTCGAGCTCGACGGCGGCGCTCAATCCTAAGG
AGGTTGAAGGGAATGTCGGAAAGATGATGCCACCGGCGAGTGTTATGACCCGTTTGATTT
TGATTATGGTGTGGCGGAAACTTATCCGGAACCCGAACACATACTCGAGCCTTATTGGTC
TAGTATGGGCTCTTGTTTCATTCAGGTAACTGAGTTATATTCAACTATGATCTATTCGTC
TAGTGGTATGAATTTTGTGCGCTACAAACGTCTTTAAATGACATGTTAACGTAACAAAAT
TTATATACTTTTCTATCTGTGAAAAGAAAGAAAATATTTTGGAAGGTTTGAATAGTCTTT
AGTAAATTATTTTATAAAAGGATAATGTTTATGATAATGTAGAATAAATCTAAATTTGGT
AATAAATAGTAATAAATATATGTTTGAAGGAGTTTAATGATGACAGGTGGGATGTGGCGA
TGCCAAAAATAATAAAAAATTCAATATCAATACTCTCGGATGCTGGTCTTGGGATGGCTA
TGTTTAGCTTAGGTAAGTAATATGAAATTAAACTTTATGAACATTCTAATTTAGTGTTTT
TGGTTAATGGCGCATGGTTATGATTAATAATTATTATATTTGTTTTATTATTTAAAAGTT
ATCGTTAAATGTATTATCGGGGACCATAATGATTGCGGAATAGACTTCATTGCGGTCCCA
TGAGGTGGGTACACCTTTATAATGGCAAAATCAACATCAATCTTATCAATGATTTGTTAA
AAGTTGAGGTTTAATTTTTATTTTTATTTTGATAAATTACAAACAAAACCTCAACGGTTT
CTATGACTTGGGACCAATGGCGCCAGTTTGATGTCTTTTAATTGGTTGGCGTGTGGTTTC
GTTCTGTTTGTTTTTTGCTCCATTTGGTGACTGTAAGTGTGGTGTTAGCCGCTCGCTAGT
TATTTAATAAAATTTCTTCTATTGGTTGTTAAAAAAAAAAAAAAAACCTGCAAATGGATG
CATATTTTGAATACTCGTTGTGCTTCGGTTCAACACCTAGATTTATCCTGTAATTAATAT
TGTTATACCTAGTGCTGCTGGGCACTGGATAAAACCACATGACCTTGTTGTGGTCCGGGT
GAGCAGGGGCTTCAGCGAACTTTCATTGTTTTATTTTATGTTTATTCTTTCTAAATTTGT
AGACTAATATTAATAGAAAAACATTTTTTTTATAAAATATCACATTAAAAAAAAGAAAAT
GGTAGAAATTTGGGTAAGAAATGGATATTTATAGAAATTTTAGAATTTTTTTTATAAATT
TAACGGTCGACACATATATCCACACACCCCAACGTTCCAATTATCCTGCTAGCCCCCTCA
CTTTGACTCCCTCGCGCACCCGTTAGCGGCTCTATGTTGTGGTGTTTGCTAGCTCAGTGG
CAGCCGCGTGGCTAGCGCCACCCGCTAGCGGGTCGCAACGGGTACTCTTATGATTTCTAT
AGTTTGAGACGAATTTAGAGTTTTATATTTGTGTAGATTGATGGTATGTAAATTGGAAAT
AGATCGTGTTTATGGATTGGTAGGTTCAACCTTACAATAACTCGGAAATTTAATACAAAC
ATAAAAATTGTCTCGGACTTTATTAAAGATTTATAAGCGGGTTATTGTTGATTTATTAAA
TTACGATGTTTTGTGTTTTGAAGGATTGTTTATGGCACTTCAACCAAAAATAATAGCGTG
TGGAAATTCCGTTGCTATTTTTTCGATGGCTGTAAGATTCTTAACTGGACCAGCTGTGAT
GGCAGCCGCTTCCATCATCGTTGGTCTCCGAGGAACACTCCTGCGTGTTGCCATTGTACA
GGTACACATACATAAATACCTTAATTATCATCACCCATATATATTATTATGATTATGATC
TAATCTCACAATTAACTTTAATTTGACAATAATTTTCTAAACAACAGGCTGCACTTCCAC
AAGGAATCGTCCCATTTGTCTTTGCCAAAGAATACAATGTTCATCCAACAATTCTTAGCA
CCGGGTAAGTAAATAAACAAACTAAACTTTTCATCATCATCATACTCAGTAAATCCCACC
AATAGCAAAACTAAGGTAGGGTCTGAGGAGGGTAAGATGTAGATAGTCTTACATTTACCC
CATAGGAATAGAGAGACTGCTTCCAGTGAGACCCCCGGCTCGATAATAGTTTTTCATCAA
GACTTGGACATAAGGCACATAACACTTAGCAGACAAAGGCCGATTAGTGCTCGATAGTAG
TTTTGCAACAAACTAAACGTTTGAGGTCACAAATTAATATGATAATTAATTCTTTTAATT
TGGATTTTACAGGGTGATATTTGGAATGTTGATTGCATTGCCAATAACTCTACTCTATTA
CATTCTTCTTGGTTTGTAAGGCATGGGATTAAGGTACAAAACATGGGGAAGAGAGAGAAA
TCTTCAAGATCAAATGTCTTTTGTTTGATTTGTTTAAGGAAACATTTTAGTTGTTTGACC
CATGAAAATTTTGACTTGATATCCGGATCTTGCTCCCCCAAAAGTACAACCCGAAAATTA
GGTGCTATAGTTCCAAGAAAGCAATCAAAGAGATGAATGGCCTTTGAAGATGAAAACAAG
GAAAGATGACAAATTTGATGGACTAAAAGATTATCTTTGATGTATATTGGCTTTTTAGTG
TTGTAATATAAGCACTATTATTGTTTGTTTTATTTAATGTAATTACTTTAGAATTATTAT
TATGATTAAAAGACTGTACCATGATATGTTTATAGGAATCTAGTTGTCTTTGTGATTTCA
CTGATTTCATTATAACTATAGTTAAGATTTATGTTGGTAGCAAACGAAGTTTGTTCTTGT
TCGTTCGATATTTGCCAACGATCACATAACTTGTTTTGAATCGGATTTTCAGAATCTCGG
GTGTGGTTGATATGTGCACTTCATTGTGTGTGTTGCGCTACGTCTCG
>HaLHY_genomic
GTTATGTTATCAGGTTACTTTGAGTAAATCAAGTGGTGAGGTGGAATTGGATGTTGAGAG
GGATGAAAGAAGGGTTTTGTGTGCCCTAGTTGTTGCCCTAAATGGACTCCAACTCCTCTG
CTGCCTCTGGGGAGACACTCAACATCAAGGTTTATTTTATTTTATTTTATTTGATGATTT
GAATTTTAATAAAATTGTTTTTATACGGAGTTATGTGATGTTTTGTAAAATGAATTTGGT
TTGTTATAGACGAGAAAGCCTTATACGATTACAAAACAACGTGAACGATGGACGGAAGAC
GAGCATAATAGGTTTTTAGAAGCCTTGAAACTGTATGGGCGCGCTTGGCAACGGATAGAA
GGTACCAAGGATTTTTCGGTTGACTCTTTTATTTTACCTGGAATATTATTATCCTTGACT
TAACCTAAGCAGTCAATAGCGGTGGGATAGCGGTTATCAGGCCTTCCAAAATCGTGGTGT
CAAATAGCAGAACCACTATTATCGACGCTATTGAATGCTATTTGACTGATATATGACCGT
TATTTTAGATGCCTTGGTTGTTGTGTACTCGGAGGAAGATTTCATGGCTTACGATTAGAT
CATATTTCAAATATTGGCAATTTTGAGTTTTGATATTACTATTAGTATCATATATATTTT
ACGTTTTATATATGTATGTGTATATATAAATTCAGCATGATATAAAAATACCAATATCCC
ACGGCGATAACCTATATCTCAAATATCGGCCCTTGACTACTATTTAATTTTGGACCGCTA
TAACTGCATAGGACATAACCCTTATTATTGGTTCATTTGGCTGCTAGTTATGTTTAGTTT
TCGTCTTGGTTGATGATTTGCTTGACATTATGCTATCTTATATATGTAATATATATGTAT
TGCAACCTTTGATTGGTGACTCTTATGATGCAGAACACATAGGAACGAAGACAGCAGTGC
AAATCAGAAGTCATGCGCAGAAGTTCTTCACAAAGGTCACCCTATCTAGCCTTAAAAACT
TTTTAGTACAACCTTAGCCTATATTTGTATAAAGGATGTGAAGCCCAAAGAAAGTATGTA
AAAAATTCTCAGAATGCCTATAAAAGGCTAACTTTTATGGTAAATTTAAATCACTTAGAT
CTATTAGGCTTGAAATATAGCTTTAGGGCTTGTGTTATACTCCGTGGGCGTGAGGGAAGA
GGGAGCCACGTAAGCTCACGCTCACGTGAACGCCCATGTGTGAGTGTTCTGTGAGTCGTG
AGCATCTTCACGCTCATGAGGCAAAAACCAAGTAACCCAATGAAATGCGTACACATGGCA
ATTTGTTGTAAGTTTTTATTCTAATATTTCATTTAACATTTAATTTGATTTTTCTCAAAT
AACTTGTACTTGTTAGTTATAAAAAACGAAATTCACAGTTTTGTTTTAATTTTTTTTTTC
TGGACATTTGGTTTAAATTTTAACAAAACCGAGTTGTTTTCATAATAAAATATATTTGCT
CTCATAAATGGTTTTCATAGTTTTGGTTGAACATTCTTCTTTTGTTTATCTTTTATTTTA
TCAATAAGTAATTTTTTAAAAATAATTAACATATTAAACTATTTAGTCTTTTAATAACAA
AAAAGCGAGTTGTTTTCAAGATAAAGTATTTTTTGCTCTTGTAAACGGTTTTCACAGTTT
TGGGTGAACATTATTCTTTTCTTTATCTTTTATTTTACCAATAAGCAATTGTTTAAAAAT
AATCAACATATTAAAATATTTAGTCTTTTAAATGTAAAAAAATATTTTTTTTTTAAAATC
ACTCACACTCACTAGGTATAACACATGCCCTTGTTGAACTGCCTGTATCAGGTTTAAAAC
TGACAATTTAATTAACTCTGTCGACTTTGCTTGAAAATAGCCTGTGCCAATTAATATGGG
ATTTTGTTTAATATATATTCCTTAATATTGTTATAGTTGGAAAAGGAGGCTGTTGCTAAA
GGAATTCCAATAGGACAAGCTCTTGACATGGAAATTCCTCCTCCACGCCCTAAAAGGAAA
CCTAATTATCCTTATCCTAGAAAAACCGACCCGAAAACTCATACACAGCCGGCACAAAAA
GACGAGAAACAAGCAACAACTTTAGTTTCTTCCCTAAAATTACTGGACCTCGAGGCAAAA
CCTCTCTCTGAGGTATATACTACAACTTTAATGCACATATTCACTTGCTATCTACATGTA
CTTGTACTTACTTCATATGGTTTCTTTTCATACCAGAAAACAAGCCACAATGAGAAACTA
GACAATGAAAAAACAGATGAGGAAATTCTAACTGGTACTACCGAAGACCCTCAAGAAGCT
CGAAATGAATCTTACATCACCATTGAAACTCAAAAGCATCAAGAACTGGATCAAGATGGC
GTTAAGCACACAAACATTACATCTAACATCTCATTATCTGATATACAGGGTGTGCGAACC
TGCCCGAGGCATGTTCCGGTACAAGTTGTAGATGTAAATCAAGGAATTATGGCGAAAACT
AGCGGTCCCACAGAGACGTCACTTCATGAATCAAATGTTAATAACTTAGGAGAAGTTTTC
GAACACCCCAACCCTAACCAATCAGCAGGTTCCGAAACTAGTGGCCATCGTAACAGTGCT
ACTTTCCATCCTCTTTTCAATCCAGTTAGTGATAATCACGAGAGTTATAGATCGTTTCTC
CATTTTTCGTCTGCAATCCCGGGCCCCATTGTTTCATCTTTGCTACAGAATCCCACAGCC
CATGCAGCCGCAAGCTTTGCAGCTAAATTCTGGCATCCGGTGAATACCGAAGCTTCTTCT
GCAGATTCGTACTCAAGAGATCAGTTAAACGCTGAAACCGTTACTCCTAGCATGGCAGCC
ATTGCTGCAGCTACTGTAGCAGCTGCAACCGCGTGGTGGTCGGCTATTGGTCTGCTTCCA
GTTTGTACTCCGTTTTACCAAGGAGGTTATTCTGGTACGTTCGGGATGCCAGGAGACGGG
AATCTAGCCGATGGACAAGATAAGGCTCCGTCGGAATGTGCGTTACAAGAAGAGAAGATG
GATGCGGAAAAGACCGAATCTGCTGCGGATGCTGCGGATCTTTCTTCTTCTGAAGACTCT
GAAAAGAAATTAGCTAGTGAAGTTAGTCCTGTTGACATTAAGGAAACGGTGCCGGTAGCA
GATTCAAGCAAGTTGACTAACGGTGGAAAGCAAGTTGACCGGTCGTCTTGTGGTTCTAAC
ACCACTTCCAGTAGTGAAATTGAGACGAGTGTTTTAGAGAAGCATGGGAAAGAAACGGAA
GAAACTCAAGCGTTAGATGCTAAAGAGCCCGTTTCCCGTAGGGGTAGAAGCACTATTATG
CCTAACGAATCATGGAAGGAGGTCTCTGAAGAGGCAAGTAACTTATGTTTTTATCATATC
TTCTAGAAACTCTAAACATAAATGTGATATAACCTGTATTTGTTTATAGGGGCGGCTTGC
TTTTCAAGCACTCTTCTCGAGAGAAGTACTGCCGCAAAGCTTTTCCGACACTCATACAGT
AGCTGAGAAGGATCAACTGAATATGGTCAACAATAGCGAGTTGGACCTGAACAGAACGAG
TCAAGAACCAGTGGAGAGGTATAGCAATGGTTTTGCAGTAACGCGACTGGGGAGTGTGAA
GTTGAATCATCATCATCGTACAGGGTTCAAACCGTACAAGAGGTGTTCAATCGAGGCTAA
AGAAAGCAGCAAGATTGCGAGCGCAGCAGCATCTACGGGTAATCAGAATGATGAAAAAGG
TCCGAAGAGAATGCGTGTGGCGGCAGAAGCGTCAACTTGACTGATACAAGAAGGTACTGT
GTGTTGTATATTATGTTGTTAGCATAGTCCTAAAGCTCACGAAACTGTCGTGTAGTTTGT
GGTGGAACCGTAG
>HaCenH3_1_genomic
CACACACACACAAACAAATTCAAAATTATAACACACGGTGCACTTGCAGTCGACCGTTAT
CACCCCAAAACTCCCGGAAGAAGAAGATTCAACAATGGCGAGAACCAAACACCCTGCTAA
ACGCAGTTCAGGCATACCAGCAGACGGTGAATATCTTCCTCTCTTGCTCACCCATCCGAT
TATCATTATTATTAGTTTTTTTTTTCTTCAAATTTAGTTCAAAACCCTAATTTTCCCCCT
TTTTTTAAACTTGCAGGTAGATCATCCACTTCAACAAACACAGTATACTATTTTTATCAC
TCTGTTGTTTATTATTAATTTGTTTATATTTTTTTATATAATTCGTTATTTTTTTTTCTG
AATTTGGCAGCCAAGAAAGAGTCCGAGGAAGAATCGAGGTAGTGAGTGTTTAGTGTTAAA
ATGTGTGAATGTGTGTGTTTTTGGTTTTGATGAATTGGAGTGATTTGTGATTCAGTAGGT
GGAGAAAACAGGAAGCCGCATAGGTTTAAGCCTGGGACACAGGCGCTACGTGAGATTAGG
CGTTTGCAGAAGACGGTTGAACTGATCATTCCGGCTGCTCCGTTTATTCGAACTGTGAGA
TGCCTTTATCTGCCTGGTTTAGTTATGTTGGCTTTTTGTTATTAATGTTTAAGTGGTCAA
ACAAAACACTGCCATTTTACTAATGACACGAGATGAAACAACTAGGTAGATCCTCTAGTC
AGATGATCATCCTCTTCTAGTGTCGTCTTTCCTTCCTTTGGTCAGATCAGATCATCCTCT
AGTGCAGCATGATACATCGTCAACTGTTTCTAAAGCGACTCACGCTCAATGTACCATTTT
TAGACAAGCCCTATTAACTGCATTTAATCAAGTCTGAATGACGTGTGAGATCAATGCATT
AGTTCTAAGGCATGATTGTTTTTTCTCGAACAAGCTATACACTTGCTCATAGTTGTTAAT
AGCGATGATAGCGAGCGCTATAGCGAATACCGTAGCGCTGGATCATTGCTATCTGATGTT
TAGCGCTCAATAGTGTGAAATAGCGACAATTACGGTTTTATTTTCTTTTTTTTAAAAAAT
CTTAAAAACCGAATTTTTAGGCATTTTAATCGACCTAACAGCTGTAATCTTTACTAATAG
CATCAGAAAACCTTAAATTTGTGCATAAAACACTAATTTTTCTTTAAAAAAATTCTAATG
CATTATCGCTAAACATTAAATAGCGCTCGCTATCGCAACGAAGCGTATAGGTAGGTTGTC
GCTATTTACCGCTATTAACAACTATGCACTTGCTAAACTGCAAAGTATATTCCAATCACT
AGGAAATAACAAACAAATCTCCAACTAATTGTTGTTTCTTTTTTCTACTTCTTTAACTGG
GATTGTTATATACACTTTTATTGCATATCCCAGATCTTTTGCAAAAAAAAAAAAAAAAAA
ACATGCGATAAATACATCAGTTTTAGGTAAGCTTTCCTCTTTATTTTTGAACTGTCTAAT
ATAGCAAGTGCATGATTGGTTGAATTCTATGTTACCTGCTTACACATGTTGACTTTCTAG
TAAGAAATGTTAGTGGACTTATGAGTATCTAGTTTTGGAAATGTTTTTCCGATTTTCAGC
TCAAATGTTAACATCAGAAATATTTAAGAATTGTCGGGTCTCAACTCTTGAAGTACTACT
TGTATATAGGGGTGGCAATTCTTGACACGACATGAAAACAATCAAGTTATGCTTTGAAAT
GTCTAAACCGTTTAATAAACATGCTGTTTTGGGTTGACCAGTTTAACCCTTTCATTTTAT
AAGCTCAACCCGTCAACCCGTTTATGATTACAACCCACCCCGTCAAGTCATATGACTTGG
TTAGAATAATGGGTTAACGGGTCGTGTTCGTGTTACATGATGTTAAGTGTGTCCCGGTTA
GAGTCATGGTTCTGAGATGAACACATATATGGATCGTGTTCCGGTTCAATTGTTCAACCA
CCAACCCAAAACATATCAAATAGTCAACCCGATGTGATTGCCACCCCTACTTGTATAATC
ATTGATCAATAATAACTTGGTATACTCTTGTGTTACTGTTACATCTCAGATTAAATACTT
TTTTTGCTCTTTTTTTTGTATTTGTTGATGTTAACTAGAGAATAACATCTTGCAGGTAAA
GGAGATAAGCAACTACATGGCCCCTGAAATCACTCGCTGGCAAGCCGAAGCTCTACAAGC
CCTTCAAGAGGTAAATAAATCATAAAAATTTAGCTTCATACTCGTAAAAATCAACTGTTC
CACAAAATTAAGGTTTTGTAGCATTCTTAATACTGGAAAAGCATATCTTAGACCGATTTC
TGGTGAACTTTTAACCAAGTAGTCTCATCATTTTTTTATCAGGCAGCAGAAGATTACCTA
ATTCAGTTGTTTGAAGACTCAATGCTATGTGCGATTCATGCAAAGCGCGTTACCCTCAGT
AAGTTTCACAAAACTCTTCTCAACCCAATTACGTATGAACGAACGGGTCGATTTAGGTTG
TGTTTTATCTTAAAACGGGTCAAAAAATAGCTAAAATGGAAACATGTTGTAATTTGCCCA
ATGGGTCTACTTCAATGCATACGAACTCCTAGATCCTGATACTTTTTTATATAATAGTTT
AAAATTTGGACAAAAAAGTGTTTACGGGTCAACTCAACCTGAACTCACGTTTTTGTTATT
TCTGCAGTGAAAAAGGATTGGGAGTTGGCACGGCGGATTGGTAAGAAAGGGCAGCCATGG
TAGTTAGAAGAAGCAGAGAATTGTTGTACTCTGTAGTGTGTACAAGTATGCATATGTGTG
TGATGAAAATAGGTACATCATTAATTAGCCTATTGAACTTAACTTGGAATGCTAGTTATG
TTATTCTATTAGTGCTTTATAAATGGTCTGCAAAATTTATAATTGGGTTTTGGTGAAAAA
TATATTAGCGCGGTGTATTTTTAGACAATGAGACAGTAAGCCTAAAGAGATAGAGGGGTG
TGGCATTTTGTAGTTATTTTGGTTTTTAACATGATGGTTTATGTGATTACCATTTTGTGT
ATATCTTGATTCTAGAGTGTGTGTTAACATCAAAATGTAACCAGTGTACAAAGAAATGGT
GGCCTTTAAGAACAGAAAATGGAGGCGTCGTCAGTTGTGTGAAAGGATGGTCG
>HaCenH3_2_genomic
TTCCACCATAACTGCTTCAAATCAACGCAACAATGGCGAGAAAAAAACAGCCTGCTAAAC
GAAGTTGGGGCACTCGAAGAGACTGTTAGTTTCTCTCTCTCTTGCTCTCGCTCATCTACC
TTGTTGTTTTCAGTTTCAACTTTTCATTTTCTCATGTTTCAAACCCTAATTTTTTCACTC
TTTTATTGCAGCTAGAGCATCTGCTTCAACGAGTACGGTAATGCGGTTTCTACTTGTCTA
TCGTTTCAATTTTTGTGTTGTTTTCATGCAATTTGTTGTTAGGAATATCTGATTTGTTTG
GTTTTGGTTACTTGTGGAAATTTGTAGCCGAGGAAAACTCCGAGAAAGGAACCAGAGAGT
GAGTGTTTGTATACATATTGATTTGTGTGTGAATGTGTGTTTTTGGTTTTGGTTTTGATA
GATTGGTGTAATTTGGGATTTAGGTTCAGGAGGTGGAGGGAATAAGAAGCCGCATCGGTT
TAAGCCGGGGACGCAGGCGCTTCGTGAGATTAGGAAGTTGCAGAAGGGTGTTGATCTTCT
TATTCCGGCTGCTCCGTTTATTCGAACTGTGAGATGTCTTTATCTGTTGACTTATGTTGA
TTTTTTCTATGTATGGTGTGTACATTGTAGGAAATAGGTTTTGAAAATGTTAGTTTATAC
TGCTACAATTGATTGAATTTTAGGTTTTTGTTAAATATACATATAAAATAGCATATATGA
TAGGGTATTTTGATATAATATACATATAAAATTTTTTAAACTTTTTTTCTAGTGTATCGC
TATTTATAAAATAGCGGCCCGCTATTCGCCATTAACAACCATGCTCCTCGTCTCTATATA
TAGAGGAGTTATCATTTGTACATATCTTTGCTATATCTTATCGAATGTTATAGTTTAAAA
CAGAAGTGACACATACAATGTACCTTTATAGACTGATAACTGCGTTTTGATTTCAGATTT
ACTAAGAAATCTCAGACTTCTAAAAGATGTGTGGATGTGTGATGAATACATTAGTGCTAA
CTGCGTTTTAGTTTTATATTTACTAACTAACAACTTTTCTACTAAAGTGTTCATTTCTTT
CTTCTATTTGTAGTGTTTTCTGATTCTTTAAAAATGAATGTTATATACAGTTAATTTTTT
GTAATTAAGGGTCCCGTTAGTTACATTTTGACAAGAAATATATTACACATATACAAAATC
TTTTGTAAAAAAATAACATGTAACAAGTAACAACACATCAACTTTAGGTGAATCTTCCTC
TTTGCATTGGAACTGCCAGAATTTTAAGCTGATGATTGTTTAATAAAAGTTGTATCTTAT
GCACTTTGCATTGAATTTGACTATTTGTGTTTAGAAGATGACGTACACTAGACTTTATAG
TAAGAAATCTTAGTAAAGTAATGAGCATCTTGTCGAGTTACTACTTGTATAATCAATAAC
AACTGGTATAATCTTGCGTTACTGTCACCTCTTATTAAATAATCTTTTGTGCTACTTTTT
GTATATTGTGACATTTAACTATGAATTGAACAGGTAAGAGAGATAAGCAACTACATGTCC
CCTGAAATTACTCGCTGGCAAGCTGAAGCTCTACAAGCCCTTCAAGAGGTATCCTAATTT
TTTTCACTTTAGACTTATTATCCAAGTTACTCAGGCTTCGTATCTTGTTACAAGCATTAC
AATTTTATCATCCAAAATTTGTAGCATTCTTAATTTTTCTAAGTCGTCTCATATATCAAA
TTTTGGTATATATTTATAATAATGTAGTCCCCATATATTTCAGGCAGCAGAAGATTACAT
AATCCAGTTGTTTGAAGATTCAATGCTATGTGCAATTCATGCTAAACGTGTTACCCTCAG
TAAGTTTTCACAGAACTCTATAGTTTTATCTCAGTTCTCAAGGGGTCAAATAATTATTTT
TAGCTAAAATGGTAGCAAGCTTGAGGGTCAACCCGACCCGTACTGACCTTTTTTTATATG
CATTTTGGTCAGTGAAAAAGGATTGGGAATTGGCAAGACGGCTTGGGAAGAAAGGGCAGC
CATGGTAGTTAGATGAAGCAGAGAATTGTTGTACGCTGTAACAACTAACTAGACACATCT
AGAGTGGTTTAGCGTGTTTATCATAGGCATATCTTTATGATGAGAATAGGTTATTGAGTG
CAAATTTATAGCTGTAGAAAACAGGTACATTGGTGGCATATTGAATGCAAAGTTGGAAGG
TCAATTATTTTGTAGATGTCTCCCAATTATTTTAGGGATTTATTATGGTTTCATTTTCAT
GGTGTGTTTTGGTAATATAAGAAGGATGAAATTGAATGATAGATGGTGTTTGGTTTGAGA
GTTGGGTTGTGTTTGGTAGAGGGT
>HaFT1_CDS
ATGACGAGGAGGGAGAGGGATTCGTTGGTCGTTGGACGTGTGATAGGAGATGTTCTTGAT
AGTTTCACAAAGTCGATTAACCTTACGATTTCTTACAACGATAGGGAAGTTAGCAACGGG
TGCACACTAAAACCCTCTCAGGTTATTAACCAGCCTCGGGTTGATATAGGAGGTGACGAC
CTACGAGCTTTTCACACTTTAGTCATGGTGGATCCTGATGCTCCCAGTCCAAGTGACCCT
AACCTTAGAGAATACTTGCATTGGTTGGTGACCATATTCCCGCGACCACTGGAGCACGTT
TTGGTCAAGAAGTGGTGTGCTACGAGAGTCCAAGACCATCAGTGGGAATTCATCGAATGG
TTTTCGTGTTGTTCCGGCAGTTGGGTCGAGAAACTGTGTACGCCCCAGGGTGGCGCCAGA
ACTTCAACACTAGAGACTTTGCAGAGCTCTACAATCTTGGGTCTCCCGTGGCCGCAGTCT
ACTTCAACTGCCAGCGTGAAAGTGGATCTGGTGGACGACGGAGATAAGAAGAAAGGCATG
TCAATGGATAGAGGCGACTATATCAACTCATATTGA
>HaFT2_CDS
ATGTCGAGGAGGGAGAGGGACCCGTTGGTCGTTGGACGTGTGATAGGAGATGTTCTTGAT
AGTTTCACAAAGTCGATTAACCTTACGATTTCTTACAACGACAGGGAAGTTAGCAACGGG
TGCACACTAAAACCCTCTCAGGTTGTTAACCAGCCTCGGGTTGATATTGGAGGTGACGAC
CTACGAGCTTTTCACACTTTAGTCATGGTGGATCCTGATGCTCCCAGTCCAAGTGACCCT
AACCTTAGGGAATACTTGCATTGGTTGGTGACTGATATTCCAGCGACCACTGGAGCACGT
TTTGGTCAAGAAGTGGTGTGCTATGAGAGTCCAAGACCATCAATGGGAATTCATCGAATG
GTTTTCGTGTTGTTCCGGCAGTTGGGTCGACAAACTGTGTACGCCCCAGGGTGGCGCCAG
AACTTCAACACTAGAGACTTCGCAGAGCTCTACAACCTTGGGTCTCCTGTGGCCGCAGTC
TACTTCAACTGCCAGCGTGAAAGTGGATCTGGTGGACGACGGAGATAA
>HaFT4_CDS
ATGCCGAGGGAACGGGACCCGTTGGTGGTTGGACGTGTGATAGGAGATGTTCTTGATAGT
TTCACCAGGTCGATGAACCTTACTGTCTCGTATAACGATAGGGAAGTTAGCAACGGGTGC
GAGCTAAAACCCTCTCAAGTTGTGAACCAACCTCGGGTTGATATTGGAGGCGACGACCTG
CGTGCTTTTCACACTCTAGTAATGGTGGATCCTGATGCTCCAAGTCCAAGTGACCCTAAC
CTTAGGGAATACTTGCATTGGTTGGTGACTGATATTCCCGCAACAACAGGAGCACGTTTT
GGGCAAGAAGTCGTGTGCTACGAGAGTCCAAGGCCATCGATGGGAATTCACCGTATGGTT
TTCGTGTTGTTTCGACAGTTGGGTCGACAAACTGTGTACGCTCCAGGGTGGCGTCAAAAC
TTCAACACAAAAGACTTTGCGGAGCTCTACAACCTTGGATCGCCTGTGGCTGCAGTCTAC
TTCAACTGCCAACGCGAAAGTGGGTTCGGTGGACGAAGGAGATAA
>HaBFT_CDS
ATGTCAAGAATGATAGAACCACTTGCACTAGGAAGAGTGATAGGAGAGGTGGTGGACACA
TTTACACCAAGTGTCAAGTTGAATGTGACCTACAATCCCAATAAGACCGTCTCGAATGGC
CATGAGCTCATGCCTAATCTCATTATCACCAAACCTCATGTCGATATCGGTGGTGAAGAC
ATGAGATCTGCTTATACACTTATCATGACCGATCCAGATGTTCCAGGCCCTAGTGATCCT
TACTTAAGAGAACATCTCCACTGGATCGTTACAGACATTCCTGGTACCACTGACACTTCC
TTTGGAAGGGAAATTGTAAGCTATGAGACACCGAAGCCGGTAATAGGGATTCACCGATAT
GTATTCTTATTGTTCAAGCAGAAAACAAGAAAATCGGTGAGTCCACCGGCTTCCAGGGAC
CGCTTCAATACTCGTAGCTTCAGTCAAGAACATGGATTAGGGTTGCCGGTTGCTGCTGTA
TATTTCAATGCTCAAAGAGAAAATGCTGCTCGCAGAAGATGA
>HaTFL1_CDS
ATGGCAAGAATGTCAGACCCTCTTGTGATTGGCAGGGTGGTGGGAGATGTTGTGGATAAC
TTCACTCAATGTGTGGATATGTCTGTGACGTACAACTCATCAAAGCAAGTTTACAATGGG
CATGAACTGTTTCCGTCATCTGTCACTACTAAACCTAAAGTTGATGTTCGTGGTGGTGAT
ATGAGATCCTTCTTTACTCTGATCATGACAGACCCAGATGTTCCTGGTCCAAGTGATCCG
TATCTCAGGGAGCACTTGCACTGGATTGTCACAGATATCCCAGGCACAACGGACTCCTCA
TTTGGAAAAGAGGTAGTGAGCTATGAAATACCAAGGCCAAACATAGGAATTCACAGGTTT
GTGTTTCTGCTTTTCAAGCAAAGGGGAAGGCAGACTGTCAATTGTCCACCTTCAAGGCAT
GGCTTCAACACTCGCAATTTTGCTCATGAGAATAAACTAGGATCGCCTGTCGCTGGTGTC
TTCTTCAACTGCCAGAGGGAAACTGCGGCAAGAAGGCGCTAA
>HaGA2OX_CDS
ATGGTGACTGTTTCAAAACCTCTTATTGAACAGTTTCTTGTGAAACCAAACACAAGCCCC
TTAGTCATCCCAGATATCCCTCTCATTGACCTATCAAAACCTGAGTCAAAACAACATCTT
GTTAAGGCTTGTCAAGATTTTGGATTCTTTAAGGTGGTCAATCATGGTGTTCCTTTAAAG
TTTATAAATAAACTTGAATCAGAAGCTGTCAACTTCTTCAATTCTCCTCTTGCTACTAAA
GAAAAGTTCGGCCCACCCGACCCGTTTGGCTATGGGAACAAATGCATTGGGAGAAATGGG
GATGTGGGTTGGGTTGAATACCTTCTTCTCAACGCCAAACCCGAATCCGATTACCCGGAA
AATTTCCAGGGCATTGTGAATGATTATGTAACATCAGTGAAGACAATGGCTTGTGAGATT
CTAGAACTATTAGCAGATGAATTGAAGCTACAACCCAGAAATGTGTTCAGCAAGCTGTTG
AAAGATGAACAGAGTGACTCTGTTTTCCGGGTCAACCACTATCCACCATGCCCAGAGTTT
CAAGAAAACGAAAGAAACGGGTCGAAACTTGTGGGTTTTGGAGAACACACAGACCCGCAA
ATCATCTCGGTTTTGCGATCCAATAACACTTCTGGGCTTGAAATTTCATTGAGAGATGGA
AGCTGGATGTCTGTTCCACCTGACTCTGAATCTTTCTTCATCAATGTTGGTGATTCTTTA
CAGGTGATGACCAATGGAAGATTTAAGAGTGTGAAGCATAGGGTGGTGGCCAATGGTACA
AAGAGTAGGGTGTCAATGATATACTTTGGTGGACCACCATTGAGTGAAAAAATAGCACCA
TTGCCATCACTTATGCAAGGAGAGGAGGACAGTTTGTACAAGGAATTCACTTGGTTCGAG
TACAAGAAATCCGCGTTCAATTCAAGATTATCTGATAACAGACTTGGCTTGTTCGAAAAA
ATCATTGCGTCTTAG
>HaLUX2_CDS
ATGGGAGAAGAAGTGAGAATAACCGACTATGACGTCAGCAACGACGACGATGACGATCGA
GTTTCAGAGTGGGAGCTAGGGTTACCTACCGTCCATGATCTCATGCCCTTGTCACAGTCG
CTGGTTCCGGCGGAGCTAGCCACGGCGTTCAGCATCTCGCCGGTACCTCACCGGACCATG
ATTGACGTCAATCGCGCTTCGCAGAACACTCTATCGAATCTGAAAAAACCGTTCAATAAC
GGTTTTTCCAACGGTTTGTCTAACGGTTTTAAGTCGTTTGGTGAGGAGAGAGCTGATGAA
ATGTTTATCGAAGGTGAGGAAACGGTTGATCTGACCGGAGACGGTTCGGATATGAGGAAA
TTGAGGCGAGTTGACAGCGGTGGTGGCGGTGGTGGTGGTGGTGGTGGAGAGGAAGCTGAT
TCGTCGACTAGGACGTCGAAACGACCGCGTTTGGTGTGGACACCACAATTGCACAAGCGG
TTTGTGGACGTTGTGGCGCATTTAGGTGTGAAAAACGCGGTTCCGAAAACGATTATGCAG
TTGATGAATGTTGAAGGATTGACACGTGAGAATGTTGCTAGTCATTTGCAGAAGTATAGA
TTGTATTTGAAGCGGATGCAGGGGTTGTCGAATGAAGGACCTTCGTCTTCGGATCATTTG
TTTGCGTCGACTCCTGTTCCGCAGAGTTTACAGGAGTCTAGTGGGAATGGGAATGGGAAT
GGGAATAGTGTGCAGATTCCGATGCCTTATCCGCCTCACATGGTGCCTATGCCTTACACG
CAGCAGCCGCAGATGGTGCAGGCGTTTGAGTCGCATTCGCATCCGTTTAATATGATGATG
CACCAAAGGGATTGGTCTGGGAATAAGTATGCTTATCAGCACCGTATGACTAATGATAAA
TAG
>HaLUX3_CDS
ATGGCAGAAGAAGTCAGAATCACCGCCGGTGCTGAGGATGACGACGAACGAGTTTTCCAA
TGGGAGGACGGACTGCCAACCGGAGACGATTTGACGCCGTTAACGCAGTCGTTAATCTCG
TCGGAGTTGTTATCGGCGTTTAACATCACGCCGGAACCATACCGAAGTATCATTGACGTC
AATCGCGCTTCTCAGAACACGTTTGCTAATCTGCAACCGTCGGTGAACAGATTCAACGCT
ACGACGTCCTTTAAAGGAGTTGAGAATCGTCAAATGGATCTAGAAACCGCCGATCTGACT
CACGGCGGCTCCGGTTACCGGAAAATTCAGAGAATCGGTGGTTCCGGTGACGGTTACGGC
GGAGGAGCGGTGGAGGAAACCAAATTAGATTTGCAAACCGCCGGTTCCGATTATCGGAAA
TTGCAGAGATTTGGTAGCGGCGGCGTAGGAGCGGTGGAGGAAACGGAAATAGAGACGGAG
ACGGAAACCGGTGATCAGTCAGCTAGGGTTTCAAAACGACAGCGTTTAGTGTGGACACCA
CAACTACACAAACGGTTTATTGAAGTTGTTGCGCATTTAGGTGTGAAGAATGCGGTACCG
AAAACAATTATGCAATTGATGAATGTTGAAGGATTGACTCGTGAGAATGTGGCTAGTCAT
CTTCAGAAGTACAGGTTGTATTTGAAGAGGATGCAAGGTGGTCCTTCGGGTTCGGATCCT
GCTCACGAATCTGGTGGTAGCCGGAATGGATATCATCCGATGGTTCACCAGATGCCGAAT
TCGTATGCGTATAATGTGCAGCAGGGGAATTGGTCTGGGAATGGTTTTGATTTTGGTTAT
CAGCATGGTATGACTCCTAACAAAAAGTAG
>HaELF3_3_CDS
ATGAAAAGAGGAAAAGATGAAGATAAGACTATGGGGCCAATGTTTCCAAGGCTTCATGTG
AATGATGCCGATAAAGGAGGTCCGAGGGCACCTCCTAGGAATAAAATGGCTCTTTATGAA
CAACTTAGCATACCTTCGCAGAGGTTTAATGGCGGGGTCGCTTCATCTTCAAACAGGGCA
ACCGTGAATGAAAGAAGTACACGTCAACAGTCGTCTTCTTTTCACCCAATTAAGAAGCCT
GATACTCGCCAGTCTGATCTCAACAATCAACGTGTGCAACTAGAACATAAAAAGAGACGA
GAAGAAGATGACTTTAGGGTCCCAATATTTGACCAACAATCTGGAACAAATCAAAACCGG
AGCGTGAGTCATCAAAATAGAGAAAATGAAGGTAGCACTCCTTTTGGTGCATCCCTTTCA
GGTCGTTTAGCAAACGTTCATAACGCTAAATCGCACAATAACAAATTTCAAAAGGAGAAC
TCACAAGGTTTTGCTAGATCTGCCTCAAATCAATCGTCTCGACAAAACGTTAAAGCTCCA
TTGAAGGAGACTAACGAATCTTCGAGTTTTAACCTACGAAACGCTTCGAATAGCAGGAAC
TTACGGGATTATCGAGTTGACTCGCAAGCAGATAACACGTTGTGGGGGGTTAGTCTCTTG
AATGAAGCATCTAAAGCTAGCGGTTATGGAAATAATTCGGTCCCATTACGGGAAATTCAA
GAAGAAGCTTTACGAAGCCCGGATGATCCAACCAATGGTGATGCTGTTTCGGAGAATTCA
ATGGTTGAATCGATTTGTGGAGTTGATATTTCTCCTGATGATGTTGTCGGGATTATCGGT
CAAAAACACTTTTGGAAAGCAAGAAGAGCTATTGTCAACCAACAAAGAGTATTTGCTATT
CAAGTGTTCGAACTGCACAGATTGATTAAGGTTCAGAGATTAATTGCGGAGTCACCTCAG
CTTTTGGTCGACGAACACGGGTATGTGGCAAAACCGCCGAAAGTTTCTCCAATCAAGAAA
CTTCCTCTCGAGTATGTTATGAAACCTACTGTGAATATTCCTAAGCACAAGAACGACATT
GAGAAACCAAATGATGACATGGAGTTCTCATCCGAGAATGCTGTCGGGAAGGCGTCTCTA
TCAACCGTGCAAAATGGCGGGACCCCGTTGCCACCATCCGACCAAAATATGGGCCCTTGG
AATTTTAACGCGCCACCTGGACACCAATGGTTGATTCCGGTTATGTCTCCGTCTGAAGGA
GTTGTTTACAAACCCTACTCCGCTCCTGGGTTCATGAGCCCCGCTTATGGCGGTTGTGGA
CCGCCTGGATCCATGCCCGTGATCGGACCGAATTTTGCAAACTATGGTGCTCCACCTCAT
CATCATAATCCTTACGAAGGGTTCCCCGGGGTTAACCCCTTCAATCCTCCACTTCCCTCT
AGCCATGGCTACTTCCCTGCTTACGGTATGCAAATGGCTAACCCATCTATCTCAAGCTCC
ACCAGGTTCGATCAATCCAACCCCCACAACCAAGGCTCGACTAACGTTCCAGTTGAGAAA
ACCGGACCCACGGTTCCAAAGGCAGTCAGGCTTAATAACAATAACCACAACAACAAAAAC
AATAATAATGTTTCTAAAGATACCGAGGCACAGGCCAGTACAGCAAGCAGTCGAAGCGAT
AGAACAAAAGACCGGAATGCCCTTCCTCTATTTCCAACCTCTCCTCCGGCACCTGCTCCG
GCTCCGGCTCCGGCTCCGGCTCCTGAACCAGCTCGAGTCGAAGCGGCGGGTCCTCGTGTT
ATTAAAGTTGTACCTCATAACGCATGGTCAGCAACTGCATCTGTAGCGCGTATTTTCAAG
TCTATACAAGAAGAAAGGAAGCAGTATGGTTCTGGCTAG
>HaELF4_1_CDS
ATGACAACCCTGAATTCTTCCTCCTCCTCCTCCGGCGGTGAATCAACGATGGACGAACAA
TCAAACCCTCAACCACCATCTTCCACCGTAAACAACAACAACGGAATCTCCGACGAAGAA
GAGAACAGCGAGGAATCTCAGGCCCTGTGGAGCACCTTCACCGACAGCTTCCGTGAAGTG
CAATCTGTATTGGAACGGAACCGGGTATTAATCCAGCAGGTTAACGAGAATCACCGATCG
AAGAATCATGAAAGTATGGTGTCGAATGTCGCCCTGATTCAAGAGATTAATAATAATGTT
TCCAAGATTGTGGCGATGTATGCGGATTTGTCGGTCAATTTCTCGACTGTGTTTCATCAA
AGAAAGGAGACTGACTGA
>HaELF4_2_CDS
ATGGATTCCTCTGTTGAGGAAACAAATTACGAATCGAAATCGAAACCTAGAAAGGACAAA
ACGACGTCGAATCGGTGGATAACGGAAACAGAAAACGGTGACGGCGAAGAGGAGTGTGAC
GTGGAAGCATGGGAGACGTTGAGCAAGGGTTTCAAGGAAGCGCAAACGGCGTTAGATCAG
AACCGGTTGTTGATTCAACAGGTGAACGACAATCATCAGTCGAAGATTCCGGATAATTTG
GTGAAGAATGTGAAATTGATTCAGGAAATTAATGGGAATATTTCAAAGGTGAGTGATGTT
TACTCGAATCTGTCGGTTAATTTCTCGAAGCTGGTTCAGCAGCGACGGGTCAAGAGTAAA
AATGATAAGATGGAGATTGCGGACTCGTGA
>HaELF4_3_CDS
ATGGAGGGCAATGGAGGGGGTGAATTAGATGGGAAGGTGTTGCAGACATTTCAAAAGAGT
TTTGTTCAAGTTCAGAACATTTTGGATCAAAACAGGCTGTTGATCAACGAGATTAACCAG
AATCATGAATCAAAGGTCCCTGATAATCTGAGTAGAAACGTGGGTTTGATCAGAGAGCTC
AACAACAATATAAAAAAaGTTGTTCATCTTTATTCTGATCTTTCATCCAATTTTTCCAAG
TCAGTTGACGTCAACTCCTCTGAAGGGGATTCGAGATCAGATGCCAAGAAGAGGACTAGG
CCTACTGCTTAA
>HaELF4_4_CDS
ATGGAGGGTAATGGAGGGGCTCAATTAGATGGGAAGGTGTTACAAACATTTCAAAAGAGT
TTTGTTCAAGTTCAAAGTATTTTGGATCAAAACAGGCTGTTGATCCATGAGATTAACCAG
AACCATGAATCAAAGATCCCTGATAACCTCAGTAGAAATGTGGGTTTGATCAGAGAACTC
AACAACAATATCAAGAAAGTTGCTGATCTTTATTCTGATCTTTCCTCGAATTTTTCGAGA
TCAATTGATGTCAATTCGTCCGAAGGGGATTCAAGATCAGATGGCAAGAAGAGGACTAGA
CCTGGTTAA
>HaELF4_5_CDS
ATGTTCCCAGATGTTCAAGGGATGGGAGAAGGGAAGGGTATGCAGGCATTTGAAAAGAGT
TTTGTTCAAGTGCAAAGCATACTGGATCAGAACAGAGTGTTGATCAATGAGATTAATCAG
AATCATGAGTCAAAGATTCCTGATAATCTGGGCAGAAATGTAGGGCTCATCAGAGAACTC
AACAACAATATAAGAAAAGTGGTTGATCTCTACTCTCATCTTTCATCTAATTTCTCCAAA
AATATGGATGCTGTTGTTCAAGTTCAAGGGGATTCAAGACTAGCAGCAGCAGCAGCAGCT
AATATGATGCACAAGAGGACTAGATAGGCCTGCCTGCTTGCTGCAGCTTAA
>HaPIN3/4/7_1_CDS
ATGATCACCGGCCATGACTTCTACACGGTCATGTCCGCCATGGTCCCGTTATACGTCGCC
ATGATCCTCGCCTACGGCAGCGTACGCTGGTGGAAAATCTTCACTCCCGACCAATGCTCC
GGAATAAACCGTTTCGTCGCCATTTTCGCCGTTCCATTACTCTCATTCCACTTCATCTCC
ATGAACAACCCGTACGAGATGAACTTCCGCTTCATCGCTGCAGACACTCTCCAAAAGATT
ATAATGCTTGTCGCCCTAACTCTGTGGGCAAACGTTGCCCGTAATGGTAGTCTAGAGTGG
GCGATTACCATCTTTTCCTTGTCCACTTTGCCCAATACTCTTGTGATGGGGATTCCTCTG
TTGATTGCTATGTACGGAGAATACTCTGGGTCTCTAATGGTGCAGGTTGTTGTGTTGCAG
TGTATAATATGGTACACTTTGTTATTGTTTTTGTTTGAATATAGGGGTGCAAAGATGCTT
ATTATGGAGCAGTTTCCTGAAACTGCTGCGGATATTGTGTCGTTTAAAGTTGAGTCTGAT
GTCGTTTCGCTTGACGGACATGATTTTTTGGAGACGGATGCTGAGATTGGGGATGATGGG
AAGTTGCACGTGACTGTGAGAAAGAGTAATGTTTCTAGACGGTCGTTAGGGTTGGGTTCG
GTTACGGGTATGACTCCTCGCCCGTCGAATCTCACTGGCGCCGAGATTTATAGTTTGAGT
TCGTCTCGAAACCCGACTCCGAGAGGATCGAATTTTAATCACTCGGATTTTTATTCGATG
ATGGGGTTTCCGGGTGGGCGTTTGTCGAACTTTGGACCCGCGGATGCGACCCCGAGGCCG
TCGAATTTTGAAGAGAGTACGGCCCCCGGGCCGCTCAATATGAATTCGCCTAAGTTCGGG
TTTTATCCGGCTCCGAATCCGGATATTACTTCGAATGGTGTGAAGTTGGTTAAAAGTCAA
CAATCAGAAAGTCAAAAACAATCACAAGCACAACAAAATGGTGGGGTTAATAAAGCTAGT
CATGACGCTAAGGAGCTCCATATGTTTGTATGGAGCTCCAGTGCGTCGCCTGTATCCGAG
GGCGGGCTACATGTTTTTGGAGGTGGTGCGGAGCATTCAGATCGGCCTGACCCGAATGAC
GCTAAGGAGATTAGGATGATGGTGTCCGATCATCAAAATGAAATGGGAAGAGAAGATTTT
GGATATGGTGAAGAAGAGAAGGGGAAAGAGGGGCAAATTGGTCTAAATAAATTGGGTTCA
AGTTCTACGGCGGAGCTCCACCCGAAAGGTGTTCCGGTTGACGATGGTGGTGTCGGAAAA
CAGATGCCTCCGGCGAGTGTGATGACCCGGTTGATACTGATTATGGTTTGGAGGAAACTG
ATCCGGAACCCGAACACGTATTCGAGTCTCATTGGTCTCATATGGTCCCTCGTGGCGTTC
AGGTGGGATTTAGCGATGCCAAAAATAATAGAAAAGTCTATCTCAATACTGTCGGATGCT
GGTCTTGGAATGGCTATGTTTAGTCTAGGTCTGTTTATGGCACTACAACCGAAGATAATT
GCATGTGGAAATTCAGTGGCTTCATTTGCAATGGCGGTTCGGTTTCTTACTGGACCGGCA
GTAATGGCAGCGGCTAGTATAGCCGTCGGTCTACGTGGCACTCTCTTGCATGTCGCTATC
GTACAGGCCGCATTGCCTCAAGGAATCGTACCATTTGTTTTTGCAAAGGAATACAATGTT
CATCCTGCGATTCTTAGTACTGCGGTTATTTTCGGAATGTTGATCGCGCTACCCATTACT
CTAGTATACTACATAATTCTTGGGTTGTGA
>HaPIN3/4/7_2_CDS
ATGATTACACTTCACGATTTCTACACCGTCATGGCGGCGATGGTACCGCTCTACGTCGCC
ATGATCCTGGCCTACGGCAGTGTACGCTGGTGGAAGATCTTCTCACCAGATCAATGCTCG
GGAATCAACCGTTTCGTCGCGATATTCGCTGTCCCACTCCTATCCTTCCATTTCATTTCC
TTAAACAATCCATACGAAATGAATTTCCGTTTCATCGCTGCGGATACGCTCCAGAAGATC
ATCATACTCGTGGTGCTTGGTGTTTGGGCCGGGTTCGGTAAGAACGGGAGCCTCGAGTGG
ATGATCACGATTTTTTCGGTTTCGACGTTGCCGAATACGCTGGTGATGGGGATCCCGTTG
CTGATTGCTATGTATGGGAATGATGCTGGGTCTTTGATGGTTCAAGTGGTGGTGATGCAG
TGTATAATTTGGTATACTTTGTTGTTGTTTTTGTTCGAGTACCGCGGTGCCAAGATTCTG
ATCACCGAACAATTTCCTGAGACCGCGGCCTCGATTGTGTCATTTAAGGTGGAATCTGAT
GTGGTGTCGCTTGATGGACATGATTTTTTGGAAACGGATGCGGAGATAGGGGATGATGGG
AAGCTTCATGTGACGGTGAGGAAGTCGAATGTTTCGAGACGGTCGGTCGGGCTGGCCGGA
ATGACACCTCGGCCGTCGAATTTGACGGGGGCGGAGATCTATAGTTTGAGTTCGTCGAGA
AACCAGACTCCGAGAGGGTCGAATTTTAATCACTCGGATTTTTACTCTATGATGGGGTTT
CCGGGTGGAAGGTTGTCGAATTTCGGCCCGGCTGAGGTGTACTCTGTTCAATCGTCGAGA
GGGCCGACGCCTCGACCGTCGAGTTTTGAAGAGAGTACAGCTCCCGGGCCGCTGAATTCT
CCGAGGTATGGTAACTACCCGGCGCCAAACCCAGAGATTACGTCAACGGTTATGAAAACC
GCGAAGCAACAAAATGGCTCACATAAGGTGAAGAATGACGATAAAGAGCTTCACATGTTC
GTATGGAGCTCTAGCACTTCGCCTGTTTCTGAAGGCGGTGGGATGCCCGTGTTTGGCGGT
ACTGATTTAGAAGCGAGAAGTGAACACTCTGGTCGAGCAGTTCACGACACTGCTAAGGAA
ATCCGGATGGTCGTCTCGTCAGACCATCCGGAAAGAAATGGGGCCGGGGAATTCAAGCGG
GATGAATTTGGTTCGGGTGGCGGAGACGAAGAGAGGGCGAAAGAGACGAAAGCGGGTTCG
AGCTTAACGGCGGAGCTTCGAACTAAGGATGTCGGAATTCTGGACGGGGCTGCCGGAAAA
CAGATGCCGCCGGCGAGTGTGATGACCCGGTTGATACTGATAATGGTGTGGAGGAAGCTT
ATCCGGAATCCGAACACGTATTCGAGTCTCATTGGTCTAATTTGGGCTCTTGTTTGCTTC
AGGTGGAATGTAACAATGCCAAAAATAGTAGACAAATCGATATCAATACTCTCGGATGCC
GGTCTTGGAATGGCCATGTTTAGCTTAGGACTGTTTATGGCACTTCAACCGAAGATAATA
GCATGCGGGAACAAAGTAGCAGCTTTCTCAATGGTCGTGAGATTTTTAATTGGGCCGGCA
GTGATGGTGATTGCTTCACTCATCGTTCGTCTCCGTGGCAACCTCCTTCACATCGCCATT
GTACAAGCTGCACTTCCACAAGGAATCGTACCATTTGTTTTTGCCAAAGAATACAACGTT
CATCCAGCAATTCTTAGCACCGGGGTGATATTTGGAATGTTGATTGCTTTACCAATAACT
CTAGTCTACTACATTCTTCTTGGTTTGTGA
>HaPIN3/4/7_3_CDS
ATGATCACCGGCCATGACTTCTACACCGTCATGTCCGCCATGGTCCCATTATACGTCGCC
ATGATCCTCGCCTACGGCAGCGTCCGCTGGTGGAAGATATTCACCCCTGACCAATGCTCC
GGCATCAACCGCTTCGTCGCCATTTTCGCCGTCCCTCTTCTCTCCTTCCACTTCATCTCC
ATGAACGACCCGTACGCGATGAACTTCCGGTTCATCGCGGCGGATACGCTTCAGAAGATT
ATCATGCTTGTGGTGCTTACATTGTGGGCCAACTTCACTAAAAATGGAAGTTTGGAATGG
ATGATAACGATCTTTTCGTTATCTACGTTACCAAACACTTTAGTTATGGGGATTCCACTT
TTGATTGCTATGTACGGAGAATATTCTGGGTCTTTGATGGTACAAGTAGTGGTGTTGCAG
TGCATTATATGGTACACTTTGCTTTTGTTTTTGTTTGAGTATAGGGGGGCAAAGATGTTG
ATCATGGAGCAATTTCCGGAGACGGCGGCTTCGATTGTGTCGTTTAAGGTCGAATCGGAT
GTGGTGTCGCTCGACGGACATGATTTTTTGGAGACGGATGCGGAGATTGGGAACGACGGG
AAGTTACATGTGACGGTGAGGAAGTCGAACGCGTCGAGACGGTCGTTGGGGATTGGGTCG
GTTTCGGGGATGACTCCGCGCCCGTCGAATTTGACGGGTGCGGAGATTTATAGTTTGAGC
TCGTCGAGGAACCAGACGCCGAGAGGGTCGAATTTTAATCACTCGGATTTTTACTCCATG
ATGGGGTTTCCGGGTGGAAGGTTGTCGAATTTTGGTCCGGCGGACGCGTATTCGGTTCAG
TCGTCTAGAGGCCCGACTCCTAGACCGTCGAATTTTGAAGAGAGCACGGCTCCGGGGCCT
CTTAATATGAATTCCCCGAGGTTTGGGTTTTATCCTGCGGCGCAGGCTGCGCCAGCGTCT
TATCCTGCACCAAATCCTGAAATAACCTCGAGTGCAGGGAACACTGCTAAAGGTCAACAG
TCAAAGACCGTACAACAACAACCACAACAAAATGTATCTCAAAATAAAACCAACCCTGAC
GCAAAAGAGCTCCACATGTTCGTGTGGAGCTCTAACGCGTCTCCAGTTTCTGATGGAACT
GGGCTCCACGTGTTTGGAGGTAATGATTTCGGGTCGACCACAGAACAGCCAAGTCGACCC
GAAAACCAAGCCGTCAAGGAAATCAAAATGACGGTCCCATCTGATCTCCACCAAAATGGC
GAAACTAAAGAAGATTTCACTTTTGGTGGAGACCGAGTTGGAGACGAAGACAAGGGTCAA
AACGGGCTGAACAAACTAGGTTCGAGTTCTACGGCGGAGCTCCACCCAAAGGGTGTTCCG
ATCGACGACAATGGTGCCGGAAAACAAATGCCGCCGGCGAGTGTGATGACGCGCTTGATC
TTGATTATGGTTTGGAGGAAACTGATCAGGAACCCCAACACTTATTCTAGTCTCATTGGT
TTAATTTGGTCTCTTGTTTCATTCAGATGGCATTTGGCAATGCCAAAAATAATTGAAAAA
TCTATCTCAATACTCTCGGATGCTGGTCTTGGAATGGCTATGTTTAGCTTAGGTTTGTTT
ATGGCACTTCAACCCAAGATAATAGCATGTGGTAACTCAGTAGCTTCATTTGCAATGGCC
GTGAGGTTTCTCACGGGACCAGCGGTGATGGCCGCAGCGTCTATCGCTGTCGGTCTACGT
GGCACCCTCCTCCACGTCGCCATCGTGCAGGCTGCACTACCCCAAGGAATTGTTCCTTTT
GTTTTTGCAAAAGAGTACAACGTTCATCCCGCAATTCTAAGTACTGCGTAA
>HaPIN3/4/7_4_CDS
ATGATTACCGGTCATGACTTCTACACCGTCATGGCGGCCATGGTGCCGTTATACGTCGCC
ATGATCCTAGCGTACGGCAGCGTACGCTGGTGGAAAATCTTTTCACCCGACCAGTGTTCG
GGTATCAACCGTTTCGTCGCTATATTCGCCGTTCCGCTCCTTTCCTTCCATTTCATCTCG
TTGAACAATCCGTACGAGATGAATTTTCGGTTTATCGCTGCGGATACATTACAGAAGATT
ATTATGCTTGTGGTGCTTGCGATTTGGGCGAATTTTACGAAAAATGGGAGTCTTGAATGG
ATGATTACGATTTTTTCGGTTTCGACTTTACCTAACACTTTGGTTATGGGTATTCCGTTG
CTAATTGCTATGTATGGGGAGTATTCTGGGTCCTTGATGGTTCAAGTGGTGGTTCTGCAG
TGTATTATTTGGTATACTTTGCTGCTTTTTTTGTTCGAGTATCGCGGTGCGAAAATTCTG
ATCATGGAACAGTTCCCGGAAACCGCCGCTTCGATCGTGTCGTTTAAGGTGGAATCTGAC
GTTGTGTCGCTTGACGGACATGATTTTTTGGAAACGGACGCGGAGATTGGAGATGATGGG
AAGCTTCATGTAACGGTGAGGAAGTCTAACGTTTCGAGACGTTCGGTCGGGCTCACCGGA
ATGACTCCGCGCCCGTCGAATTTAACGGGTGCGGAGATCTACAGCTTGAGCTCGTCGAGA
AACCAAACTCCAAGAGGGTCGAATTTTAACCACTCGGATTTTTACTCGATGATGGGGTTT
CCAGGTGGGCGTTTATCGAATTTTGGTCCAGCGGATATGTATTCGGTTCAGTCGTCGAGA
GGTCCGACGCCCCGTCCGTCGAATTTCGAAGAGAGTACGGCTCCGGGCCCGTTAAATTCT
CCGAAATTCGGGGCGTACCCGGCTCCGAACCCGGAGATTACATCCATGGGTACAAAAGGA
GTTAAAGGCTTGCAGCCGACAAATACGACGGCTCAGCTAAACGGCTCACAAACCAAAGCG
AAGAATGACGACAAAGAACTCCACATGTTTGTCTGGAGCTCTAGTGCTTCACCGGTTTCC
GAAGGTGGTGGGCTCCACGTGTTTGGCAGTACTGAACTCGGAGCGACAAATGAAAATTCG
GGTCGACCTGAACACGACGACGCTAAAGAAATCCGGATGGTGGTTTCTTCAGATCAACCG
GATACAAAAGTGGCCGGAGAATTGAAGCGTGACGAGTTTAGTTTTGTTGGCGGTAAAGAT
GGAGATCAAGAGAGGGAGAAGGATATAAAACTAGGTTCGAGCTCGACGGCGGCGCTCAAT
CCTAAGGAGGTTGAAGGGAATGTCGGAAAGATGATGCCACCGGCGAGTGTTATGACCCGT
TTGATTTTGATTATGGTGTGGCGGAAACTTATCCGGAACCCGAACACATACTCGAGCCTT
ATTGGTCTAGTATGGGCTCTTGTTTCATTCAGGTGGGATGTGGCGATGCCAAAAATAATA
AAAAATTCAATATCAATACTCTCGGATGCTGGTCTTGGGATGGCTATGTTTAGCTTAGGA
TTGTTTATGGCACTTCAACCAAAAATAATAGCGTGTGGAAATTCCGTTGCTATTTTTTCG
ATGGCTGTAAGATTCTTAACTGGACCAGCTGTGATGGCAGCCGCTTCCATCATCGTTGGT
CTCCGAGGAACACTCCTGCGTGTTGCCATTGTACAGGCTGCACTTCCACAAGGAATCGTC
CCATTTGTCTTTGCCAAAGAATACAATGTTCATCCAACAATTCTTAGCACCGGGGTGATA
TTTGGAATGTTGATTGCATTGCCAATAACTCTACTCTATTACATTCTTCTTGGTTTGTAA

>HaLHY_CDS
ATGGACTCCAACTCCTCTGCTGCCTCTGGGGAGACACTCAACATCAAGACGAGAAAGCCT
TATACGATTACAAAACAACGTGAACGATGGACGGAAGACGAGCATAATAGGTTTTTAGAA
GCCTTGAAACTGTATGGGCGCGCTTGGCAACGGATAGAAGAACACATAGGAACGAAGACA
GCAGTGCAAATCAGAAGTCATGCGCAGAAGTTCTTCACAAAGTTGGAAAAGGAGGCTGTT
GCTAAAGGAATTCCAATAGGACAAGCTCTTGACATGGAAATTCCTCCTCCACGCCCTAAA
AGGAAACCTAATTATCCTTATCCTAGAAAAACCGACCCGAAAACTCATACACAGCCGGCA
CAAAAAGACGAGAAACAAGCAACAACTTTAGTTTCTTCCCTAAAATTACTGGACCTCGAG
GCAAAACCTCTCTCTGAGAAAACAAGCCACAATGAGAAACTAGACAATGAAAAAACAGAT
GAGGAAATTCTAACTGGTACTACCGAAGACCCTCAAGAAGCTCGAAATGAATCTTACATC
ACCATTGAAACTCAAAAGCATCAAGAACTGGATCAAGATGGCGTTAAGCACACAAACATT
ACATCTAACATCTCATTATCTGATATACAGGGTGTGCGAACCTGCCCGAGGCATGTTCCG
GTACAAGTTGTAGATGTAAATCAAGGAATTATGGCGAAAACTAGCGGTCCCACAGAGACG
TCACTTCATGAATCAAATGTTAATAACTTAGGAGAAGTTTTCGAACACCCCAACCCTAAC
CAATCAGCAGGTTCCGAAACTAGTGGCCATCGTAACAGTGCTACTTTCCATCCTCTTTTC
AATCCAGTTAGTGATAATCACGAGAGTTATAGATCGTTTCTCCATTTTTCGTCTGCAATC
CCGGGCCCCATTGTTTCATCTTTGCTACAGAATCCCACAGCCCATGCAGCCGCAAGCTTT
GCAGCTAAATTCTGGCATCCGGTGAATACCGAAGCTTCTTCTGCAGATTCGTACTCAAGA
GATCAGTTAAACGCTGAAACCGTTACTCCTAGCATGGCAGCCATTGCTGCAGCTACTGTA
GCAGCTGCAACCGCGTGGTGGTCGGCTATTGGTCTGCTTCCAGTTTGTACTCCGTTTTAC
CAAGGAGGTTATTCTGGTACGTTCGGGATGCCAGGAGACGGGAATCTAGCCGATGGACAA
GATAAGGCTCCGTCGGAATGTGCGTTACAAGAAGAGAAGATGGATGCGGAAAAGACCGAA
TCTGCTGCGGATGCTGCGGATCTTTCTTCTTCTGAAGACTCTGAAAAGAAATTAGCTAGT
GAAGTTAGTCCTGTTGACATTAAGGAAACGGTGCCGGTAGCAGATTCAAGCAAGTTGACT
AACGGTGGAAAGCAAGTTGACCGGTCGTCTTGTGGTTCTAACACCACTTCCAGTAGTGAA
ATTGAGACGAGTGTTTTAGAGAAGCATGGGAAAGAAACGGAAGAAACTCAAGCGTTAGAT
GCTAAAGAGCCCGTTTCCCGTAGGGGTAGAAGCACTATTATGCCTAACGAATCATGGAAG
GAGGTCTCTGAAGAGGGGCGGCTTGCTTTTCAAGCACTCTTCTCGAGAGAAGTACTGCCG
CAAAGCTTTTCCGACACTCATACAGTAGCTGAGAAGGATCAACTGAATATGGTCAACAAT
AGCGAGTTGGACCTGAACAGAACGAGTCAAGAACCAGTGGAGAGGTATAGCAATGGTTTT
GCAGTAACGCGACTGGGGAGTGTGAAGTTGAATCATCATCATCGTACAGGGTTCAAACCG
TACAAGAGGTGTTCAATCGAGGCTAAAGAAAGCAGCAAGATTGCGAGCGCAGCAGCATCT
ACGGGTAATCAGAATGATGAAAAAGGTCCGAAGAGAATGCGTGTGGCGGCAGAAGCGTCA
ACTTGA
>HaCenH3_1_CDS
ATGGCGAGAACCAAACACCCTGCTAAACGCAGTTCAGGCATACCAGCAGACGGTAGATCA
TCCACTTCAACAAACACACCAAGAAAGAGTCCGAGGAAGAATCGAGGTGGAGAAAACAGG
AAGCCGCATAGGTTTAAGCCTGGGACACAGGCGCTACGTGAGATTAGGCGTTTGCAGAAG
ACGGTTGAACTGATCATTCCGGCTGCTCCGTTTATTCGAACTGTAAAGGAGATAAGCAAC
TACATGGCCCCTGAAATCACTCGCTGGCAAGCCGAAGCTCTACAAGCCCTTCAAGAGGCA
GCAGAAGATTACCTAATTCAGTTGTTTGAAGACTCAATGCTATGTGCGATTCATGCAAAG
CGCGTTACCCTCATGAAAAAGGATTGGGAGTTGGCACGGCGGATTGGTAAGAAAGGGCAG
CCATGGTAG
>HaCenH3_2_CDS
ATGGCGAGAAAAAAACAGCCTGCTAAACGAAGTTGGGGCACTCGAAGAGACTCTAGAGCA
TCTGCTTCAACGAGTACGCCGAGGAAAACTCCGAGAAAGGAACCAGAGAGTTCAGGAGGT
GGAGGGAATAAGAAGCCGCATCGGTTTAAGCCGGGGACGCAGGCGCTTCGTGAGATTAGG
AAGTTGCAGAAGGGTGTTGATCTTCTTATTCCGGCTGCTCCGTTTATTCGAACTGTAAGA
GAGATAAGCAACTACATGTCCCCTGAAATTACTCGCTGGCAAGCTGAAGCTCTACAAGCC
CTTCAAGAGGCAGCAGAAGATTACATAATCCAGTTGTTTGAAGATTCAATGCTATGTGCA
ATTCATGCTAAACGTGTTACCCTCATGAAAAAGGATTGGGAATTGGCAAGACGGCTTGGG
AAGAAAGGGCAGCCATGGTAG
